# Supplementary material for: Whole-Genome Sequencing of Dorper × Hu Hybrid Sheep for Screening Selection Signatures Associated with Litter Size
Source: Animals (Basel). 2025 Dec 4;15(23):3505. doi: 10.3390/ani15233505 (PMC12691249; doi:10.3390/ani15233505)
Supplement: Supplementary file 1 [file animals-15-03505-s001.zip]

Archive with 3 entries (2 files):
- animals-3959142-supplementary/
- animals-3959142-supplementary/Supplement Figures.pdf
- animals-3959142-supplementary/Supplement Tables.xlsx
