# Supplementary material for: Whole-Genome Sequencing of Dorper × Hu Hybrid Sheep for Screening Selection Signatures Associated with Litter Size
Source: Animals (Basel). 2025 Dec 4;15(23):3505. doi: 10.3390/ani15233505 (PMC12691249; doi:10.3390/ani15233505)
Supplement: Supplementary file 1 [file animals-15-03505-s001.zip › animals-3959142-supplementary/Supplement Tables.xlsx]

## Sheet: Table S1
Table S1 Summary of Whole-Genome Resequencing Data Quality Before and After Filtering
Breed	Sample	Raw base(G)	Raw reads(M)	Clean base(G)	Clean reads(M)	Effective ratio(%)	Q20(%)	Q30(%)	GC(%)
DHS	M002	36.43	243.63	35.57	241.08	98.95	99.38	98	47.69
DHS	M027	24.68	165.07	24.14	163.64	99.13	99.09	97.15	46.2
DHS	M030	32.56	217.49	31.79	215.24	98.97	99.15	97.29	46.33
DHS	M123	36.55	244.49	35.68	241.84	98.91	99.21	97.48	45.47
DHS	M160	24.81	165.68	24.22	163.96	98.96	99.14	97.26	43.97
DHS	M176	39.42	263.24	38.49	260.51	98.96	99.1	97.15	45.18
DHS	M180	31.92	213.43	31.16	211.19	98.95	99.31	97.79	45.08
DHS	M205	45.2	302.43	44.13	299.2	98.93	99.26	97.66	45.88
DHS	M231	39.74	265.62	38.8	262.85	98.96	99.17	97.36	44.94
DHS	M249	42.39	283.18	41.39	280.25	98.96	99.3	97.77	44.44
DHS	M254	31.12	207.78	30.39	205.64	98.97	99.08	97.09	44.92
DHS	M263	42.47	283.75	41.47	280.8	98.96	99.18	97.4	44.84
DHS	M274	49.85	333.07	48.68	329.64	98.97	99.18	97.4	45.94
DHS	M289	29.05	194.3	28.39	192.49	99.07	98.93	96.81	46.16
DHS	M291	32.68	218.6	31.91	216.29	98.94	99.1	97.17	49.8
DHS	S004	41.22	275.41	40.25	272.55	98.96	99.14	97.29	47.43
DHS	S041	32.7	218.47	31.93	216.19	98.96	99.1	97.14	43.97
DHS	S058	23.68	158.43	23.17	157.07	99.14	99.15	97.33	46.57
DHS	S060	30.91	206.69	30.18	204.5	98.94	99.13	97.25	48.02
DHS	S080	49.46	331.2	48.37	328.24	99.11	99.33	97.82	45.24
DHS	S092	46.96	314.01	45.95	311.37	99.16	99.24	97.56	44.65
DHS	S114	31.92	213.46	31.17	211.21	98.95	99.17	97.38	46.36
DHS	S186	44.11	294.67	43.17	292.26	99.18	99.29	97.7	43.79
DHS	S213	51.2	341.87	50.1	339.06	99.18	99.14	97.22	44.03
DHS	S235	26.84	179.18	26.21	177.35	98.98	99.08	97.09	48.23
DHS	S244	34.16	228.22	33.36	225.84	98.96	99.16	97.35	47.45
DHS	S245	38.54	257.7	37.63	254.96	98.94	99.11	97.2	46.35
DHS	S246	33.91	226.96	33.18	225	99.14	99.35	97.88	45.17
DHS	S258	26.13	174.85	25.57	173.41	99.17	99.09	97.13	50.17
DHS	S269	36.77	246.05	35.89	243.39	98.92	99.15	97.3	47.56
DHS	S273	30.91	206.4	30.17	204.22	98.94	98.9	96.55	46.05
DPS	SRR13178352	34.82	232.13	34.15	230.85	99.45	96.85	91.56	43.33
DPS	SRR13178353	31.12	207.48	30.53	206.37	99.47	96.9	91.66	43.15
DPS	SRR13178354	31.24	208.28	30.65	207.16	99.46	96.92	91.72	43.37
DPS	SRR13178355	27.61	184.07	27.09	183.1	99.47	96.49	90.78	43.41
DPS	SRR13178356	38.79	258.63	38.09	257.45	99.55	97.75	93.57	42.95
DPS	SRR13178357	38.2	254.63	37.45	253.13	99.41	97.39	92.77	43.09
DPS	SRR13178358	29.75	198.3	29.15	197.05	99.37	96.68	91.23	43.85
DPS	SRR13178369	20.56	137.09	20.21	136.62	99.66	97.45	92.91	43.57
DPS	SRR13178380	35.42	236.17	34.83	235.43	99.69	97.13	92.2	43.71
DPS	SRR13178381	37.85	252.31	37.18	251.32	99.61	97.34	92.66	43.77
HUS	SRR13178359	32.07	213.81	31.17	210.68	98.54	93.18	84.1	43.22
HUS	SRR13178360	37.5	249.98	36.71	248.16	99.27	97.66	93.4	43.29
HUS	SRR13178361	31.73	211.51	31.1	210.22	99.39	96.84	91.54	43.62
HUS	SRR13178362	29.71	198.08	29.14	196.96	99.43	96.6	91.06	43.77
HUS	SRR13178363	30.73	204.87	30.13	203.68	99.42	96.57	90.99	43.48
HUS	SRR13178364	28.62	190.79	28.05	189.57	99.36	96.39	90.6	43.58
HUS	SRR13178365	32.32	215.47	31.69	214.18	99.4	96.37	90.54	43.8
HUS	SRR13178366	27.28	181.84	26.75	180.79	99.42	97.58	93.19	43.79
HUS	SRR13178367	28.39	189.25	27.84	188.15	99.41	96.67	91.16	43.45
HUS	SRR13178368	30.65	204.34	30.06	203.16	99.42	96.64	91.14	43.72
HUS	SRR13178370	30.72	204.82	30.08	203.32	99.27	93.11	84.48	43.79
HUS	SRR13178371	31.91	212.72	31.29	211.47	99.41	96.88	91.62	43.5
HUS	SRR13178372	34.19	227.95	33.54	226.75	99.47	97.7	93.47	43.59
HUS	SRR13178373	36.17	241.11	35.44	239.59	99.37	97.18	92.31	43.59
HUS	SRR13178374	34.63	230.87	33.95	229.51	99.41	96.51	90.86	43.56
HUS	SRR13178375	30.88	205.9	30.31	204.86	99.5	96.59	90.99	43.57
HUS	SRR13178376	30.71	204.75	30.1	203.47	99.38	96.7	91.21	43.62
HUS	SRR13178377	28.67	191.12	28.09	189.91	99.36	97.47	92.93	43.9
HUS	SRR13178378	28.48	189.88	27.94	188.84	99.45	96.14	90.08	43.68
HUS	SRR13178379	28.56	190.41	27.81	187.95	98.71	93.85	85.33	43.23
——	Mean	33.8946	226.293	33.1644	224.442	99.1926	97.8957	94.2628	44.8169

## Sheet: Tabel S2
Table S2 Summary of Whole-Genome Read Alignment Statistics to the Reference Genome
Breed	Sample	Total reads	Mapped reads	Mapped ratio(%)	Properly mapped reads	Properly mapped ratio(%)	Dup ratio(%)
DHS	M002	243578261	243080689	99.8	228038260	94.59	8.78
DHS	M027	165406119	165081162	99.8	153454006	93.78	6.82
DHS	M030	217358717	216888237	99.78	202181972	93.93	7.29
DHS	M123	246395549	245878807	99.79	225147694	93.1	12.11
DHS	M160	166056153	165753696	99.82	153145586	93.4	4.25
DHS	M176	263438172	262926865	99.81	244174948	93.73	6.22
DHS	M180	213961335	213597404	99.83	198823812	94.15	6.67
DHS	M205	303129674	302596979	99.82	282188642	94.31	11.41
DHS	M231	266009827	265485046	99.8	245980922	93.58	6.32
DHS	M249	283469810	283004153	99.84	263841262	94.15	6.06
DHS	M254	207673927	207247230	99.79	193367484	94.03	5.98
DHS	M263	284598046	284062347	99.81	262767838	93.58	7.34
DHS	M274	333587251	332904431	99.8	309061512	93.76	7.28
DHS	M289	196039735	195617008	99.78	179232956	93.11	13.94
DHS	M291	220258991	219060020	99.46	200879220	92.87	21.43
DHS	S004	275668373	274990863	99.75	255785434	93.85	12.42
DHS	S041	218882203	218493835	99.82	202209058	93.53	4.82
DHS	S058	159725224	159375714	99.78	146625302	93.35	11.29
DHS	S060	206775290	206243302	99.74	191892160	93.84	12.3
DHS	S080	332731986	332105688	99.81	307779034	93.77	6.69
DHS	S092	315662400	315115225	99.83	291727340	93.69	6.35
DHS	S114	215066619	214610664	99.79	196816838	93.19	12.96
DHS	S186	296238478	295742057	99.83	273530050	93.59	5.73
DHS	S213	342785284	342131933	99.81	318153580	93.83	5.74
DHS	S235	179513476	179034847	99.73	166053592	93.63	16.04
DHS	S244	228642778	228125081	99.77	211608488	93.7	11.42
DHS	S245	258931032	258358207	99.78	238792864	93.66	11.62
DHS	S246	227820028	227420532	99.82	211388626	93.95	6.79
DHS	S258	176816466	176304314	99.71	161236962	92.98	23.52
DHS	S269	248123499	247509780	99.75	226326286	92.99	14.42
DHS	S273	207620847	207127672	99.76	190004520	93.04	14.03
DPS	SRR13178352	232024647	231926705	99.96	224382924	97.2	14.52
DPS	SRR13178353	207408290	207324835	99.96	200976692	97.38	15.5
DPS	SRR13178354	208230766	208140691	99.96	201227666	97.14	14.38
DPS	SRR13178355	184017485	183920230	99.95	177969136	97.2	14.82
DPS	SRR13178356	258731502	258612483	99.95	250904178	97.46	17.24
DPS	SRR13178357	254441757	254285587	99.94	246148302	97.24	16.96
DPS	SRR13178358	198059718	197938788	99.94	191758300	97.32	16.79
DPS	SRR13178369	137349240	137269760	99.94	132851896	97.24	16.23
DPS	SRR13178380	236684790	236511199	99.93	227971254	96.83	16.76
DPS	SRR13178381	252665747	252509258	99.94	243671546	96.96	18.92
HUS	SRR13178359	211767024	211454122	99.85	204572150	97.1	18.69
HUS	SRR13178360	249460981	249348624	99.95	241669654	97.39	17.29
HUS	SRR13178361	211327262	211205034	99.94	204041144	97.06	15.83
HUS	SRR13178362	197998505	197870249	99.94	190881252	96.92	14.97
HUS	SRR13178363	204741337	204614764	99.94	197703302	97.06	16.01
HUS	SRR13178364	190562034	190438147	99.93	184000804	97.06	16.55
HUS	SRR13178365	215308666	215179028	99.94	207204678	96.74	15.78
HUS	SRR13178366	181757789	181649955	99.94	175646394	97.16	17.78
HUS	SRR13178367	189126317	189021797	99.94	182953112	97.24	15.78
HUS	SRR13178368	204211870	204080601	99.94	197302400	97.12	16.07
HUS	SRR13178370	204303226	204090306	99.9	197718546	97.24	11.53
HUS	SRR13178371	212567738	212486946	99.96	205310496	97.09	15
HUS	SRR13178372	227947214	227867652	99.97	221031832	97.48	13.38
HUS	SRR13178373	240869761	240690067	99.93	232402730	97	18.73
HUS	SRR13178374	230698443	230586667	99.95	222821030	97.08	15.55
HUS	SRR13178375	205904260	205815151	99.96	198971102	97.13	14.77
HUS	SRR13178376	204559239	204467432	99.96	197295380	96.97	15.31
HUS	SRR13178377	190925908	190797887	99.93	184319682	97.06	18.89
HUS	SRR13178378	189816808	189696187	99.94	183282310	97.06	14.96
HUS	SRR13178379	188933473	188699076	99.88	182519284	97.11	16.64
——	Mean	2.26629e+08	2.26301e+08	99.8585	2.13799e+08	95.3557	12.9454

## Sheet: Table S3
Table S3 Statistics of sample average sequencing depth and coverage ratio
Breed	Sample	Mean	%_bases_above_1	%_bases_above_5	%_bases_above_10
DHS	M002	12.1	94	77.45	55.08
DHS	M027	8.39	95.12	73.1	36.43
DHS	M030	10.99	96.51	82.19	53.55
DHS	M123	11.52	97.57	89.37	59.85
DHS	M160	8.72	97.06	81.63	37.48
DHS	M176	13.52	97.54	89.97	68.87
DHS	M180	10.89	97.26	86.7	55.04
DHS	M205	14.48	97.75	92.45	73.89
DHS	M231	13.61	97.57	90.66	70.14
DHS	M249	14.59	97.81	93.18	76.51
DHS	M254	10.7	97.29	86.71	54.5
DHS	M263	14.36	97.75	92.42	74.52
DHS	M274	16.87	97.58	91.3	76.92
DHS	M289	8.92	97.15	81.84	38.7
DHS	M291	8.84	95.53	69.28	32.5
DHS	S004	12.98	97.13	85.59	60.06
DHS	S041	11.41	97.47	89	60.06
DHS	S058	7.53	95.46	70.96	28.3
DHS	S060	9.71	94.87	75.15	44.27
DHS	S080	16.87	97.84	93.26	80.45
DHS	S092	16.12	97.9	93.78	80.56
DHS	S114	9.91	96.9	83.22	47.21
DHS	S186	15.29	97.95	94.44	80.89
DHS	S213	17.74	98.09	95.51	87.28
DHS	S235	7.96	95.52	67.63	29.53
DHS	S244	10.89	96.43	80.35	50.28
DHS	S245	12.25	97.43	87.83	59.12
DHS	S246	11.56	97.34	87.91	59.8
DHS	S258	6.82	94.48	58.58	20.44
DHS	S269	11.15	97.08	83.16	49.72
DHS	S273	9.44	97.39	84.51	43.53
DPS	SRR13178352	11.04	96.76	92.68	64.08
DPS	SRR13178353	9.76	96.65	90.7	51.45
DPS	SRR13178354	9.91	96.67	90.84	52.8
DPS	SRR13178355	8.72	96.53	87.45	39.41
DPS	SRR13178356	11.93	96.8	93.61	72.04
DPS	SRR13178357	11.75	96.75	92.48	69.72
DPS	SRR13178358	9.14	96.51	86.92	44.38
DPS	SRR13178369	6.39	95.88	71.06	15.23
DPS	SRR13178380	10.94	96.7	91.15	62.14
DPS	SRR13178381	11.37	96.71	91.71	65.64
HUS	SRR13178359	9.5	96.75	90.18	48.39
HUS	SRR13178360	11.47	96.79	93.25	68.19
HUS	SRR13178361	9.88	96.64	90.57	52.2
HUS	SRR13178362	9.34	96.61	89.06	46.17
HUS	SRR13178363	9.55	96.63	89.91	48.75
HUS	SRR13178364	8.81	96.49	86.33	40.99
HUS	SRR13178365	10.05	96.63	89.37	53.99
HUS	SRR13178366	8.28	96.36	84.11	34.97
HUS	SRR13178367	8.84	96.52	86.78	41.35
HUS	SRR13178368	9.51	96.56	88.42	48.6
HUS	SRR13178370	9.96	96.77	90.31	52.78
HUS	SRR13178371	10.04	96.76	90.98	54.13
HUS	SRR13178372	10.97	96.8	92.66	63.42
HUS	SRR13178373	10.87	96.72	92.23	61.92
HUS	SRR13178374	10.82	96.76	92.15	61.7
HUS	SRR13178375	9.74	96.64	89.1	51.27
HUS	SRR13178376	9.61	96.62	88.87	49.8
HUS	SRR13178377	8.58	96.39	85.19	38.3
HUS	SRR13178378	8.94	96.56	86.82	42.39
HUS	SRR13178379	8.7	96.57	86.48	39.77
——	Mean	10.8285	96.7426	86.5656	53.7943

## Sheet: Table S4
Table S4 SNP location or type statistics
Breed	Sample	UTR3	UTR5	downstream	exonic	intergenic	intronic	ncRNA_UTR5	ncRNA_exonic	ncRNA_intronic	ncRNA_splicing	splicing	upstream	Total
DHS	M002	70899	58378	78616	106702	7503991	4211322	0	1877	15352	0	572	82544	12130253
DHS	M027	68190	56384	74910	100279	7142775	4048353	0	1732	15571	0	536	77925	11586655
DHS	M030	72273	59676	80156	104765	7672688	4316174	0	1836	16085	0	564	82687	12406904
DHS	M123	73846	58501	78829	101192	7965119	4431270	0	1882	15906	1	560	80430	12807536
DHS	M160	72210	56108	76895	97304	7549902	4254636	0	1796	15966	0	525	77284	12202626
DHS	M176	75215	60967	83197	105864	8071133	4524187	0	1938	17260	0	565	85236	13025562
DHS	M180	74768	60192	80981	103707	7905095	4440369	0	1935	16173	1	580	83188	12766989
DHS	M205	77151	61605	83959	106926	8322160	4610759	0	1844	16235	0	559	85502	13366700
DHS	M231	76418	61743	83142	105940	8117571	4550822	0	1909	17488	1	549	84939	13100522
DHS	M249	76445	61227	84193	105691	8272022	4603145	0	1873	16161	0	570	86259	13307586
DHS	M254	74635	59904	81621	103231	7854620	4420819	0	1898	16913	1	558	82402	12696602
DHS	M263	77856	61776	84324	105542	8256596	4600872	0	1869	17212	0	568	85479	13292094
DHS	M274	76038	61972	83495	107700	8180348	4569076	0	1932	16781	0	552	87418	13185312
DHS	M289	72186	57105	77139	98042	7498004	4195894	0	1680	15885	0	513	77378	12093826
DHS	M291	69595	56518	75321	100536	6812395	3935291	0	1771	14591	1	535	78158	11144712
DHS	S004	74413	60303	80987	105389	7800292	4372636	0	1836	15384	2	570	84545	12596357
DHS	S041	74353	59054	80065	100929	7934719	4425411	0	1711	16399	0	525	80718	12773884
DHS	S058	67431	54681	73283	97273	7063428	3941617	0	1617	14429	0	517	74929	11389205
DHS	S060	69086	57058	76391	103030	7224522	4089976	0	1842	15076	0	563	80597	11718141
DHS	S080	76924	61867	85098	108305	8361489	4641458	0	1875	16536	0	572	88271	13442395
DHS	S092	77056	61436	83784	106940	8350136	4643934	0	1926	17606	0	553	86008	13429379
DHS	S114	72623	58316	79207	102377	7689285	4286690	0	1870	16148	1	541	80565	12387623
DHS	S186	77156	61231	84794	105945	8357185	4659024	0	1975	16914	0	563	85547	13450334
DHS	S213	81089	64422	87579	109255	8711144	4860712	0	2203	18903	1	567	89609	14025484
DHS	S235	67818	55090	74016	97308	6734621	3879698	0	1655	13542	0	537	75846	11000131
DHS	S244	72338	58837	79518	104049	7529938	4260176	0	1876	15673	1	574	82945	12205925
DHS	S245	76377	60553	82138	104148	7905549	4446615	0	1975	15560	0	560	84172	12777647
DHS	S246	74701	60592	80519	103915	7973474	4476745	0	1967	17789	0	552	83738	12873992
DHS	S258	65807	52819	70568	95424	6204432	3603538	0	1583	12937	0	538	72137	10179783
DHS	S269	73676	59628	80133	103649	7542671	4293877	0	1763	15818	2	553	82958	12254728
DHS	S273	71802	57295	77766	98595	7689772	4274469	0	1898	16206	0	533	77882	12366218
DPS	SRR13178352	72211	58128	78149	99521	7650337	4301356	0	1801	16766	0	551	81003	12359823
DPS	SRR13178353	69376	55723	74476	94690	7334165	4102850	0	1585	15036	0	536	77373	11825810
DPS	SRR13178354	70506	57156	75646	96709	7525468	4212841	0	1806	16483	0	531	78342	12135488
DPS	SRR13178355	71104	56282	75814	98139	7358063	4149570	0	1855	15952	0	534	77390	11904703
DPS	SRR13178356	72584	57533	78250	100159	7731514	4303229	0	1798	15496	0	560	81435	12442558
DPS	SRR13178357	71869	57019	76986	99478	7612252	4287943	0	1948	16419	0	537	79610	12304061
DPS	SRR13178358	69877	55944	74706	97951	7357249	4150506	0	1777	15514	0	547	77455	11901526
DPS	SRR13178369	65594	52505	69438	91443	6761169	3855948	0	1600	14516	0	520	72398	10985131
DPS	SRR13178380	72976	58218	78821	101137	7700512	4305527	0	1895	16096	0	557	81297	12417036
DPS	SRR13178381	72472	57151	78507	101123	7624456	4310048	0	1847	15855	0	565	80598	12342622
HUS	SRR13178359	72991	57976	76701	98044	7586552	4283077	0	1784	15624	0	535	79405	12272689
HUS	SRR13178360	74196	59703	80638	102700	7912145	4450158	0	1896	17741	1	543	83669	12783390
HUS	SRR13178361	73186	58352	78982	100220	7758595	4365554	0	1828	15349	0	542	82210	12534818
HUS	SRR13178362	72366	58421	77433	99935	7643916	4319149	0	1775	16512	0	549	81386	12371442
HUS	SRR13178363	73182	58106	78567	99496	7661205	4339041	0	1792	14814	0	533	81306	12408042
HUS	SRR13178364	72537	57097	77810	100012	7536190	4261433	0	1692	16139	1	533	79685	12203129
HUS	SRR13178365	73178	57618	78325	101300	7690782	4338292	0	1796	16743	0	558	81335	12439927
HUS	SRR13178366	71892	57390	76025	98631	7426293	4203272	0	1830	16214	0	553	78826	12030926
HUS	SRR13178367	72585	58036	76874	100083	7557297	4267886	0	1841	16927	1	553	79590	12231673
HUS	SRR13178368	73491	58616	78455	103051	7632420	4335137	0	1891	16770	1	551	81948	12382331
HUS	SRR13178370	72899	59087	77848	100648	7544020	4262919	0	1823	16454	1	549	80998	12217246
HUS	SRR13178371	74267	59189	79068	101125	7725220	4373988	0	1923	17401	1	535	81815	12514532
HUS	SRR13178372	75584	59705	80973	102963	7911462	4428821	0	2010	16305	0	566	83920	12762309
HUS	SRR13178373	74882	60297	80476	102257	7904509	4452687	0	1732	17861	1	547	84046	12779295
HUS	SRR13178374	73374	58293	78200	100188	7738211	4360488	0	1836	16711	0	552	81657	12509510
HUS	SRR13178375	72928	58892	78936	101361	7706521	4353179	0	1733	16923	0	549	80943	12471965
HUS	SRR13178376	72991	59048	78823	101765	7699840	4337792	0	1711	16081	0	527	82016	12450594
HUS	SRR13178377	72278	57609	77038	99573	7504391	4262808	0	1686	16140	2	555	79963	12172043
HUS	SRR13178378	72969	58536	78022	102059	7572813	4274195	0	1750	16483	0	553	80950	12258330
HUS	SRR13178379	70494	56175	75317	98774	7350291	4167002	0	1679	14901	0	537	78063	11913233
——	Mean	72970.7	58508.9	78818.5	101549	7.67074e+06	4.31617e+06	0	1824	16143	0.344262	548.885	81277.5	1.23985e+07

## Sheet: Table S5
Table S5 Candidate genes associated with litter size in Dorper×Hu hybrid sheep identified by multiple selection signature methods and their overlaps
FST	Qpi	XPCLR	XPEHH	FST ∩ Qpi	FST ∩ XPCLR	FST ∩ XPEHH	Qpi ∩ XPCLR	Qpi ∩ XPEHH	XPCLR ∩ XPEHH	FST ∩ Qpi ∩ XPCLR	FST ∩ Qpi ∩ XPEHH	FST ∩ XPCLR ∩ XPEHH	Qpi ∩ XPCLR ∩ XPEHH	FST ∩ Qpi ∩ XPCLR ∩ XPEHH
DAB1	PIK3R3	GPR35	IQCA1	LRIG2	DAB1	FNBP1L	TRIM46	LOC101108006	IQCA1	TRIM46	LOC101109111	FNBP1L	MSH3	LOC101109111
TTLL7	OSBPL9	CAPN10	MAST2	KRTCAP2	TTLL7	IL10RB	MUC1	LRRIQ1	C8A	MUC1	LOC101109377	CADM2	CEP128	LOC101109377
LMO4	KANK4	IQCA1	C8A	TRIM46	LMO4	IFNAR2	THBS3	MSH3	ROR1	THBS3		LOC106990945	BCAS3
FNBP1L	LOC101120030	C8A	C8B	MUC1	FNBP1L	CADM2	MTX1	CEP128	CCDC18	MTX1		ELAVL2	LOC101109111
DPYD	GIPC2	DAB1	ROR1	THBS3	DPYD	LOC106990945	GBA	BCAS3	DR1	GBA		RBM43	LOC101109377
LRIG2	LOC105614727	C1H1orf87	AK4	MTX1	INTS3	ELAVL2	UCK2	LOC101109111	FNBP1L	UCK2		UNC80
SYT6	LOC105614852	USP1	CCDC18	GBA	SLC27A3	RBM43	SYNJ1	LOC101109377	ATP1A2	SYNJ1		RPE
SPAG17	LOC101113817	DOCK7	DR1	UCK2	TRIM46	UNC80	C1H21orf59	HAO1	LOC101118398	C1H21orf59		KANSL1L
LOC106990802	GBP5	ROR1	FNBP1L	SYNJ1	MUC1	RPE	CBLB	TRPC3	CADM2	C2H9orf3		LOC101114847
INTS3	LOC101120617	PTGER3	CELSR2	C1H21orf59	THBS3	KANSL1L	LOC101117035	ADAMTSL3	EPHA6	ADAMTSL1		TMEM50A
SLC27A3	LOC101114077	PTGFR	PSRC1	HUNK	MTX1	LOC101114847	C2H9orf3		ACAP2	HIBCH		RSRP1
GATAD2B	LOC101114579	IFI44L	MYBPHL	RSRC1	GBA	TMEM50A	CCDC171		LPP	C2H2orf88		LOC101119034
KRTCAP2	LOC101120875	IFI44	SORT1	C2H9orf3	FAM189B	RSRP1	ADAMTSL1		NAALADL2	LYPD6B		LOC101112712
TRIM46	OLFM3	ADGRL2	VTCN1	GNAQ	SCAMP3	LOC101119034	EQTN		BTD	ERBB4		CREB5
MUC1	COL11A1	TTLL7	TCHHL1	SMC5	CLK2	LOC101112712	KIF13B		ASTN2	SPAG16		JAZF1
THBS3	CLCC1	LPAR3	LOC101120969	SH3GL2	HCN3	CREB5	GALNT7		PLPPR1	WDFY1		CHCHD3
MTX1	WDR47	CLCA2	RPTN	ADAMTSL1	RUSC1	JAZF1	GALNTL6		NTRK2	MRPL44		LOC101120408
GBA	LRIG2	CLCA1	IL6R	MTAP	ASH1L	CHCHD3	HIBCH		DOCK5	SERPINE2		ADGRV1
FAM189B	HIPK1	LMO4	SHE	CDKN2B	LOC105605579	LOC101120408	C2H2orf88		LOC106990945	C3H2orf61		SLCO4C1
SCAMP3	CTSK	LOC443297	TDRD10	LOC101115261	UCK2	ADGRV1	ZNF385B		ELAVL2	TTC7A		SRP19
CLK2	ARNT	TMED5	ADAR	ANXA10	SYNJ1	SLCO4C1	LYPD6B		RBM43	USP15		APC
HCN3	KRTCAP2	CCDC18	KCNN3	LOC101102534	C1H21orf59	SRP19	LRP1B		MGAT5	AGMO		UNC13C
PKLR	TRIM46	DR1	IGSF8	NIPA1	SCAF4	APC	DNAH7		LOC106990905	SPOCK1		C7H15orf43
FDPS	MUC1	LOC101106123	ATP1A2	TUBGCP5	CADM2	AP3S1	PARD3B		UNC80	BMP3		SYNCRIP
RUSC1-AS1	THBS3	FNBP1L	LOC101118398	CCDC115	CHMP2B	UNC13C	ERBB4		RPE	SERAC1		SNX14
RUSC1	MTX1	BCAR3	SLAMF7	IMP4	POU1F1	B2M	SPAG16		KANSL1L	GTF2H5		NT5E
ASH1L	GBA	ABCA4	LOC101103530	PTPN18	C1H3orf70	TRIM69	WDFY1		VWC2L	PCDH9		SYNE1
LOC105605579	LOC101120294	DPYD	LOC101121646	ARHGEF4	DNAJC19	C7H15orf43	MRPL44		LOC101114847	KMO		NTN1
UCK2	LOC105612644	STXBP3	LOC101108006	HIBCH	FXR1	SYNCRIP	SERPINE2		TMEM50A	FH		MYOCD
IL10RB	LOC105612643	AKNAD1	MPZL1	C2H2orf88	CCNL1	SNX14	PID1		RSRP1	LOC101109111		GSDMB
IFNAR2	LOC101121060	GDAP2	ADCY10	LYPD6B	LEKR1	NT5E	MBOAT2		LOC101119034	LOC101109377		ORMDL3
SYNJ1	LOC101108006	KPRP	IL10RB	GTDC1	SETD4	SYNE1	C3H2orf61		LOC101112712	PDYN		LRRC3C
C1H21orf59	C1H1orf111	INTS3	IFNAR2	MARCO	MYT1L	NTN1	TTC7A		DAB2IP	MTG2		GSDMA
EVA1C	SH2D1B	SLC27A3	CXADR	SLC39A10	C2H9orf3	MYOCD	USP15		CTNNA2	SS18L1		RGS21
HUNK	UCK2	CRTC2	CADM2	ERBB4	LOC101123612	GSDMB	AGMO		ATOH8	EDEM2		SPATA17
SCAF4	FAM78B	SLC39A1	EPHA6	SPAG16	CEP78	ORMDL3	KCND2		ST3GAL5	PROCR		ACBD6
LOC101103772	GPR161	CREB3L4	CMSS1	WDFY1	SMARCA2	LRRC3C	WASL		FSHR	C16H5orf42		LOC101122294
CADM2	TIPRL	JTB	FILIP1L	MRPL44	CNTLN	GSDMA	SPOCK1		PRKCE	NIPBL		PLCB4
CHMP2B	SYNJ1	RAB13	KALRN	SERPINE2	ADAMTSL1	PSMD3	ARHGAP26		TGFBRAP1	ADAMTS17		KIZ
POU1F1	C1H21orf59	RPS27	UMPS	C3H2orf61	SLC24A2	RGS21	MSH3		GPR45	PTPN9		LOC106990122
C1H3orf70	HUNK	NUP210L	ACAP2	TTC7A	LOC106990945	SPATA17	CAMK2D		MRPS9	NPAS3		LOC101108332
DNAJC19	TBC1D23	TRIM46	XXYLT1	TFCP2	ELAVL2	ACBD6	ADGRL3		SLC9A4	MINPP1		LOC101109111
FXR1	NIT2	MUC1	LPP	CSRNP2	LINGO2	LOC101122294	BMP3		PAWR	SETBP1		LOC101109377
RSRC1	CBLB	THBS3	DNAJB11	LETMD1	LOC101113728	PLCB4	THSD4		MGAT4C	LOC101112374		LOC101109633
CCNL1	PVRL3	MTX1	TBCCD1	FAM186A	HIBCH	KIZ	CEP128		SOX5	PCNXL2		CHGB
LEKR1	SLC9C1	GBA	CRYGS	VDR	C2H2orf88	LOC106990122	GPR63		SLCO1A2			TRMT6
SLC37A1	CD200	FAM189B	PEX5L	USP15	CSRNP3	LOC101108332	SERAC1		SLCO1B3			MCM8
SETD4	LOC101117035	SCAMP3	NAALADL2	AGMO	TANC1	LOC101109111	GTF2H5		LOC101106517			LOC105613586
MYT1L	DLG1	CLK2	TMEM212	LMBR1	RBM43	LOC101109377	KCNQ5		SEMA3D			LOC101103756
ABCA1	LOC105602566	HCN3	PLD1	CDHR2	LYPD6B	LOC101109633	TNFSF11		RELN			LOC105613588
C2H9orf3	IGF2BP2	RUSC1	CLDN11	GPRIN1	NCKAP5	CHGB	PCDH9		TRIL			RXFP1
PIWIL2	LOC105603665	ASH1L	SKIL	SPOCK1	CNTNAP5	TRMT6	CA10		CREB5			SV2B
POLR3D	MFSD1	LOC105605579	SI	FBXL17	UNC80	MCM8	BCAS3		JAZF1			MBL2
PHYHIP	RSRC1	AIM2	GPR149	BMP3	RPE	LOC105613586	FBXO39		CHCHD3			DOK6
BMP1	KCNAB1	IFI16	DHX36	PRKG2	KANSL1L	LOC101103756	XAF1		EPHB6			FHOD3
LOC105607498	WWTR1	ATP1A2	MED12L	STK32B	ERBB4	LOC105613588	B4GALNT2		TRPV6			DLGAP1
LOC101123612	CP	LOC101118398	P2RY12	ZNF609	SPAG16	GHR	KMO		LOC101120825			TMC5
CEP78	HPS3	UCK2	PLSCR4	TRPM7	WDFY1	RAPGEF2	FH		INSIG1			UNC5D
GNAQ	HLTF	LOC101109936	PLOD2	HIF1A	MRPL44	RXFP1	RERE		MEIKIN			KCNU1
SMC5	GYG1	ITSN1	MSL2	SNAPC1	SERPINE2	TMEM132D	KLHL20		TMCO6
SMARCA2	AGTR1	CRYZL1	PPP2R3A	SERAC1	SLC9A1	SV2B	RABGAP1L		NDUFA2
CNTLN	XRN1	SYNJ1	METTL6	GTF2H5	LOC101114847	MBL2	LOC101109111		IK
SH3GL2	TFDP2	C1H21orf59	HACL1	TULP4	TMEM50A	DOK6	LOC101109377		WDR55
ADAMTSL1	NCK1	SCAF4	LOC106990812	PCDH9	RSRP1	FHOD3	LOC101110693		DND1
SLC24A2	SLC35G2	SOD1	BTD	POU4F1	CNR2	DLGAP1	MRPS26		HARS
FOCAD	EPHB1	LOC105616415	TLR4	RNF219	FUCA1	TMC5	GNRH2		HARS2
IFNE	SH3YL1	KRTAP6-1	ASTN2	LBR	NEK6	UNC5D	PTPRA		GABRB2
LOC106990945	MEGF9	GRIK1	LOC101106409	CEP170	LOC101119034	KCNU1	PDYN		LOC101120408
MTAP	CDK5RAP2	APP	PLPPR1	KMO	LOC101112712		YTHDF1		MSH3
CDKN2B	LOC105611383	NCAM2	NTRK2	FH	ALK		MTG2		ATG10
ELAVL2	C2H9orf91	ROBO2	ADRA1A	F5	C3H2orf61		SS18L1		ADGRV1
LINGO2	ATP6V1G1	ROBO1	DOCK5	ST8SIA6	TTC7A		EDEM2		SLCO4C1
LOC101113728	CENPP	CADM2	ALDH1A1	LOC101109111	ATP6V1E2		PROCR		NWD2
INTS9	OGN	CHMP2B	TRPM3	LOC101109377	TMEM247		C16H5orf42		ARHGAP24
HMBOX1	NOL8	POU1F1	KLF9	PDYN	PPM1H		NIPBL		SRP19
LOC101115261	C2H9orf3	EPHA3	LOC106990945	SIRPA	USP15		NUDT6		APC
ANXA10	AGTPBP1	EPHA6	ELAVL2	OSBPL2	FAM19A2		ADAMTS17		GCNT4
LOC101102534	XPA	LOC101102605	FSIP2	HRH3	LOC106990375		PTPN9		RYR3
NIPA1	NCBP1	MINA	LRP2	MTG2	SSPN		NPAS3		MDGA2
TUBGCP5	TSTD2	GABRR3	DHRS9	SS18L1	AGMO		CADPS		RPS29
CCDC115	TLN1	LOC101107496	RBM43	EDEM2	CREB5		CFAP100		LRR1
IMP4	TPM2	LOC101107760	LOC105609660	PROCR	JAZF1		MINPP1		PIGB
PTPN18	CA9	ZBTB11	ACMSD	MMP24	CHCHD3		SETBP1		LOC105610830
AMER3	ARHGEF39	RPL24	MGAT5	EIF6	LOC101105324		MGRN1		UNC13C
ARHGEF4	CCDC107	CEP97	LOC106990905	FAM83C	KLRG2		NUDT16L1		MYO5C
HIBCH	LOC101116452	NXPE3	PTH2R	LOC101116076	SPOCK1		ANKS3		GNB5
C2H2orf88	SIT1	ZPLD1	UNC80	KIAA0513	LOC101120408		NUBP1		BCL2L10
TFPI	CD72	CBLB	RPE	AASDHPPT	ADGRV1		TVP23A		SIX4
PDE1A	TLE4	PHLDB2	KANSL1L	KBTBD3	SLCO4C1		MAD1L1		MNAT1
PPP1R1C	GNAQ	CASR	VWC2L	C16H5orf42	AASDH		LOC101112374		VSX2
CSRNP3	GNA14	MYLK	USP37	NIPBL	LOC105615499		PCNXL2		CEP128
TANC1	VPS13A	SLC12A8	RQCD1	CDH18	PPAT		SGCZ		C7H15orf43
RBM43	SMC5	LOC101117035	PLCD4	ADAMTS17	CCDC158				ME1
LYPD6B	LOC101117653	SNX4	NKAIN1	MEF2A	SHROOM3				SYNCRIP
GTDC1	IL33	OSBPL11	LOC101114847	LOC101123585	CNOT6L				SNX14
SPOPL	KDM4C	TNK2	TMEM50A	ZNF592	BMP3				NT5E
NCKAP5	CCDC171	TFRC	RSRP1	ALPK3	LOC101105412				SYNE1
MARCO	SH3GL2	ACAP2	TCEB3	SLC28A1	FGFRL1				BCAS3
DBI	ADAMTSL1	LPP	RPL11	NRG4	REEP5				ZNF207
CNTNAP5	MTAP	C1H3orf70	ID3	TMEM266	SRP19				C11H17orf75
SLC39A10	CDKN2B	LOC101119356	E2F2	PTPN9	APC				LOC105606870
UNC80	LOC105611471	DNAJC19	HTR1D	NPAS3	RIPK3				NTN1
RPE	EQTN	FXR1	LUZP1	BRPF3	ADCY4				MYOCD
KANSL1L	KIF13B	NAALADL2	UBXN10	MINPP1	LTB4R				TAC4
ERBB4	HAND2	NLGN1	LOC101119034	LDLRAD4	LTB4R2				KAT7
SPAG16	SAP30	MECOM	LOC101112712	SETBP1	CIDEB				NEUROD2
WDFY1	GALNT7	LOC101114669	LOC101112963	LOC101110298	NOP9				PPP1R1B
MRPL44	GALNTL6	GOLIM4	LOC101120070	LOC101110565	DHRS1				GSDMB
SERPINE2	LOC101115261	WDR49	LOC101120318	LOC101112374	UNC13C				ORMDL3
SLC9A1	ANXA10	SERPINI2	LOC101120564	PCNXL2	LOC101118878				LRRC3C
LOC101114847	LOC101102534	SCHIP1	LOC101120821	RBPMS	C7H15orf43				GSDMA
TMEM50A	NIPA1	IQCJ	DAB2IP		SYNCRIP				EVPL
RSRP1	TUBGCP5	CCNL1	CTNNA2		SNX14				RGS21
SYF2	CCDC115	LEKR1	ATOH8		NT5E				SPATA17
LOC101118928	IMP4	DSCAM	ST3GAL5		SYNE1				TGFB2
CNR2	PTPN18	SETD4	PAX8		RGS17				ACBD6
FUCA1	ARHGEF4	COL6A5	EML6		SCAF8				LOC101122294
RALGPS1	LOC105601854	BTD	FSHR		SERAC1				CRB1
ANGPTL2	AMMECR1L	ANKRD28	PPP1R21		GTF2H5				PLCB4
PSMB7	POLR2D	MYT1L	PRKCE		LOC105616123				CAMK1D
NEK6	NAB1	ASTN2	FHL2		FRY				MLLT10
LOC101117238	HIBCH	SNX30	C3H2orf49		RXFP2				KIZ
LOC101119034	C2H2orf88	INIP	TGFBRAP1		TNFRSF19				LOC106990122
LOC101112712	UBE2E3	SUSD1	GPR45		PCDH9				LOC101108332
ALK	ZNF385B	UGCG	MRPS9		ASIC2				LOC101109111
C3H2orf61	SESTD1	LPAR1	MFSD9		PITPNA				LOC101109377
TTC7A	GPR155	SVEP1	SLC9A2		SLC43A2				LOC101109633
ATP6V1E2	SCN9A	TXNDC8	SLC9A4		NTN1				CHGB
TMEM247	SCN1A	ZNF462	PAWR		MYOCD				TRMT6
TFCP2	FIGN	LOC105606818	PPP1R12A		HOXB2				MCM8
CSRNP2	KCNH7	PLPPR1	LRRIQ1		HOXB1				TMC2
LETMD1	MMADHC	NFIL3	MGAT4C		FBXL20				PTPRT
LARP4	LYPD6B	ERCC6L2	PDZRN4		MED1				LOC101118212
FAM186A	KIF5C	C2H9orf3	SLC2A13		GSDMB				LOC106991550
VDR	GTDC1	NTRK2	SOX5		ORMDL3				TMEM231
PPM1H	LRP1B	UBE2R2	SLCO1A2		LRRC3C				HSD17B2
USP15	NXPH2	NOL6	SLCO1B3		GSDMA				PHKB
FAM19A2	DPP10	AQP3	DDX47		STAT5B				LOC105613586
BICD1	MARCO	DOCK5	APOLD1		STAT5A				LOC101103756
LOC106990375	SLC39A10	SLC39A14	KCNA5		RGS21				LOC105613588
SSPN	DNAH7	LZTS1	LOC105608607		SPATA17				LOC105601922
GRIN2B	PARD3B	LOC101123612	LOC101106517		AIDA				LOC101118132
LOC105613745	ERBB4	ZCCHC7	SDHAF3		BROX				LOC101118383
LOC101114093	SPAG16	PSAT1	DGKB		FAM177B				LOC101118639
AGMO	TNS1	CEP78	MACC1		DISP1				LOC101118898
ABCB5	CFAP65	FXN	IGF2BP3		SUSD4				LOC101119160
SP8	IHH	SMARCA2	SEMA3D		CCDC185				GPBP1
BMPER	NHEJ1	PTPRD	RELN		PLD5				RXFP1
CHN2	WDFY1	CCDC171	CPVL		BECN2				GUCY1B3
CREB5	MRPL44	CNTLN	TRIL		KMO				SEZ6L
JAZF1	SERPINE2	ADAMTSL1	CREB5		FH				ARVCF
CHCHD3	PID1	SLC24A2	JAZF1		ACBD6				TANGO2
LOC101105324	LAPTM5	LOC106990945	TNPO3		LOC101122294				DGCR8
KLRG2	TMCO4	DMRTA1	TSPAN33		PLCB4				TRMT2A
LOC101122103	HTR6	ELAVL2	MKLN1		KIZ				RANBP1
LMBR1	NBL1	CAAP1	CHCHD3		LOC106990122				ZDHHC8
PRR16	MINOS1	EQTN	LOC101109961		LOC101108332				RTN4R
RNF44	LOC101122774	MOB3B	LOC101110500		LOC101109111				SV2B
CDHR2	LOC101123026	LINGO2	LOC101112897		LOC101109377				EFTUD1
GPRIN1	EHMT1	LOC101113728	EPHB6		LOC101109633				SCFD1
FGFR4	NSMF	ESCO2	TRPV6		CHGB				RBMS3
NSD1	NELFB	PBK	LOC101120825		TRMT6				MAGI1
SPOCK1	FAM166A	KIF13B	C4H7orf34		MCM8				LOC780463
PCDH1	LOC101108730	GATA4	KEL		ATRN				LOC101113020
TCOF1	QRFP	HMGB2	INSIG1		EBF4				FANCE
SGCD	ABL1	GALNT7	ADGRE2		PDYN				RPL10A
LOC105611754	NTMT1	GALNTL6	IL27RA		TPD52L2				LOC101118057
LOC101120408	C3H9orf50	HIBCH	RLN3		ABHD16B				TEAD3
ADGRV1	SH3GLB2	C2H2orf88	RFX1		ZBTB46				TULP1
SLCO4C1	NUP188	WDR75	MEIKIN		LIME1				RCAN2
FBXL17	DOLK	ZNF385B	FNIP1		ZGPAT				GAS2
PDGFRA	PHYHD1	CCDC141	LOC101117332		ARFRP1				GANAB
KIAA1211	MBOAT2	TTN	LOC101117585		TNFRSF6B				INTS5
AASDH	SLC5A6	OLA1	SBNO2		RTEL1				C21H11orf98
LOC105615499	ATRAID	PDK1	STK11		GMEB2				METTL12
PPAT	CAD	ITGA6	CBARP		C13H20orf195				LBHD1
CCDC158	TIA1	LOC101106919	APC2		SRMS				LOC101112013
SHROOM3	C3H2orf42	SSB	C5H19orf25		PTK6				UBXN1
CNOT6L	WDPCP	LOC101118851	PCSK4		PPDPF				BSCL2
MRPL1	OTX1	PHOSPHO2	REEP6		EEF1A2				MBL2
ANTXR2	EHBP1	CCDC173	ADAMTSL5		KCNQ2				DOK6
BMP3	DNAH6	STK39	PLK5		CHRNA4				CDH19
PRKG2	KDM3A	CSRNP3	MEX3D		COL20A1				FHOD3
STK32B	NRXN1	SCN2A	MBD3		ARFGAP1				IMPACT
CC2D2A	C3H2orf61	TANC1	SMAD5		MTG2				OSBPL1A
LOC101105412	TTC7A	GPD2	LOC101121602		SS18L1				MRCL3
FGFRL1	THADA	CACNB4	EIF4EBP3		PSMA7				LOC101105123
REEP5	LRRIQ1	RBM43	SRA1		LSM14B				DLGAP1
SRP19	SOCS2	LYPD6B	APBB3		RTFDC1				TMC5
APC	TARBP2	ARHGAP15	LOC105615270		GCNT7				GDE1
AP3S1	MAP3K12	LRP1B	SLC35A4		CASS4				COL26A1
RIPK3	PCBP2	THSD7B	LOC105611203		EDEM2				RYR2
ADCY4	PRR13	MGAT5	CD14		PROCR				TENM3
LTB4R	AMHR2	LOC106990905	TMCO6		LOC105609556				MTMR7
LTB4R2	POU6F1	NCKAP5	NDUFA2		TCF25				VPS37A
CIDEB	TFCP2	GPR39	IK		MC1R				UNC5D
NOP9	CSRNP2	CNTNAP5	WDR55		DEF8				KCNU1
DHRS1	LETMD1	GYPC	DND1		CENPBD1
ZNF609	LOC101115614	GLS	HARS		LOC101113264
RORA	LOC101116975	STAT1	HARS2		DNAJA2
UNC13C	FAM186A	DNAH7	ZMAT2		ARHGAP42
TRPM7	CERS5	PARD3B	LOC101122108		DNHD1
USP50	LOC101119459	NDUFS1	LOC105611202		TIMM10B
HIF1A	GPD1	EEF1B2	LOC105615366		ARFIP2
SNAPC1	SMARCD1	GPR1	GABRB2		TRIM3
LOC101118878	ASIC1	MAP2	LOC101120408		LOC101107731
B2M	RACGAP1	UNC80	MSH3		LOC106990501
TRIM69	AQP6	RPE	LOC105606746		LOC101108252
C7H15orf43	AQP5	KANSL1L	ATG10		FAM168A
SYNCRIP	AQP2	CPS1	ADGRV1		LOC105613586
SNX14	VDR	ERBB4	SLCO4C1		LOC101103756
NT5E	TMEM117	SPAG16	NPY5R		LOC105613588
SYNE1	CNOT2	VWC2L	DDIT4L		MAST4
RGS17	USP15	WDFY1	LOC101102064		FYB
SCAF8	LOC101117745	MRPL44	NWD2		C16H5orf42
SERAC1	CFAP54	SERPINE2	C6H4orf19		NIPBL
GTF2H5	CYTH4	NYAP2	KIT		ADAD1
TULP4	ELFN2	SPHKAP	GC		IL2
SLC45A4	LOC106991003	PID1	ART3		FSTL5
RGS22	PDE3A	HDAC1	CXCL11		RXFP1
TMEM55A	PLEKHA5	LCK	ARHGAP24		LOC101117195
LRRCC1	AGMO	FAM167B	BLOC1S4		GLT1D1
LOC101114368	KMT2E	LOC101115435	CTBP1		NOS1
LOC105616123	SRPK2	EIF3I	SRP19		FBXO21
DLEU7	HIBADH	TMEM234	APC		ADAMTS17
FRY	HOXA13	DCDC2B	PGGT1B		SV2B
RXFP2	HOXA11	IQCC	CDO1		SNUPN
USP12	HOXA10	KPNA6	ATG12		PTPN9
SHISA2	HOXA9	TMEM39B	AP3S1		NPAS3
LOC101115632	LOC105606599	KHDRBS1	GCNT4		NFKBIA
TNFRSF19	HOXA3	SLC9A1	ANKRD31		LOC101103187
PCDH9	HOXA5	CEP85	SV2C		PDZRN3
POU4F1	HOXA4	CATSPER4	JMY		FHIT
RNF219	KCND2	TMEM57	PAQR5		SUPT3H
ASIC2	TSPAN12	LOC101114847	RYR3		IL17A
NOS2	CPED1	TMEM50A	MDGA2		IL17F
INPP5K	WASL	RSRP1	RPS29		LOC105603798
PITPNA	RBM28	CNR2	LRR1		LOC101103354
SLC43A2	PRRT4	FUCA1	CCPG1		LOC101102593
NTN1	IMPDH1	C2H1orf234	PIGB		E2F8
MYOCD	AKR1D1	LACTBL1	LOC105610830		MBL2
HOXB3	TRIM24	RAP1GAP	UNC13C		MINPP1
HOXB2	SVOPL	EIF4G3	MYO5C		DOK6
HOXB1	TTC26	TMEM210	GNB5		FHOD3
TBX21	UBN2	ANAPC2	BCL2L10		DLGAP1
TBKBP1	LOC101116226	SSNA1	DMXL2		RAB31
KPNB1	EZH2	TPRN	SIX1		TXNDC2
LOC101103335	ZNF777	FAM163B	LOC101118363		SETBP1
FBXL20	ZNF746	ADAMTSL2	SIX4		DYM
MED1	RNF32	SH2D3C	MNAT1		TMC5
GSDMB	LMBR1	TOR2A	SLC8A3		UMOD
ORMDL3	LOC101112479	TTC16	RGS6		PDILT
LRRC3C	LOC101112979	PTRH1	LIN52		LOC101121819
GSDMA	DOT1L	CFAP157	VSX2		LOC101112374
PSMD3	PLEKHJ1	STXBP1	ABCD4		PCNXL2
MSL1	SF3A2	MVB12B	NRXN3		JMJD1C
CASC3	AMH	PPP6C	CEP128		UNC5D
RAPGEFL1	RAD50	SCAI	GTF2A1		KCNU1
HCRT	CEP120	NR5A1	B2M
GHDC	CDHR2	ADGRD2	TRIM69
STAT5B	GPRIN1	NEK6	C7H15orf43
STAT5A	NEUROG1	LHX2	PGM3
SLC39A11	CXCL14	LOC105614040	RWDD2A
RGS21	SPOCK1	LOC105612728	ME1
SPATA17	FAM53C	LOC101119034	NKAIN2
AIDA	LOC106991168	LOC101112712	AK9
BROX	KDM3B	DAB2IP	SYNCRIP
FAM177B	ARHGAP26	KIDINS220	SNX14
DISP1	SLC36A1	MBOAT2	NT5E
SUSD4	ADAM19	DTNB	CEP162
CCDC185	MSH3	BRE	PERP
LBR	RASGRF2	ALK	ADAT2
CEP170	ACOT12	UGP2	PEX3
PLD5	SSBP2	CTNNA2	GRM1
BECN2	FBXL17	ATOH8	SYNE1
KMO	CAMK4	ST3GAL5	LOC101111200
FH	STARD4	POLR1A	DLL1
DPT	CAMK2D	CCDC85A	COL19A1
F5	ELOVL6	FSHR	ZFAT
RASAL2	GSTCD	KCNK12	SULF1
LOC105608233	INTS12	C3H2orf61	ZFHX4
ACBD6	ARHGEF38	TTC7A	MAL2
STX6	SMARCAD1	ATP6V1E2	PLEKHF2
LOC101102078	GRID2	TMEM247	SLITRK6
LOC101122294	TIGD2	EPAS1	EFNB2
PLCB4	FAM13A	PRKCE	LOC101122120
SNAP25	ZCCHC4	HEATR5B	BCAS3
SEC61A2	ANAPC4	FEZ2	ZNF207
NUDT5	SRP72	LOC101122183	C11H17orf75
CDC123	ARL9	RASGRP3	RHBDL3
ST8SIA6	THEGL	DYSF	LOC105606870
KIZ	ADGRL3	EXOC6B	NF1
LOC106990122	CSN1S1	LOC106991063	NTN1
LOC101108332	CSN2	TACR1	MYOCD
LOC101109111	CXCL8	TGFBRAP1	TAC4
LOC101109377	LOC101104661	GPR45	KAT7
LOC101109633	C6H4orf22	MRPS9	NEUROD2
CHGB	BMP3	SLC9A4	PPP1R1B
TRMT6	PRKG2	PAWR	GSDMB
MCM8	STK32B	PTPRQ	ORMDL3
ATRN	THSD4	PPFIA2	LRRC3C
EBF4	SLC7A8	TMTC2	GSDMA
PDYN	CEBPE	SLC6A15	PSMD3
SIRPA	C7H14orf93	MGAT4C	CSF3
NPBWR2	AJUBA	CEP290	TTC25
OPRL1	HAUS4	TMTC3	CNP
LKAAEAR1	ZNF609	EEA1	DNAJC7
RGS19	GLDN	NUDT4	NKIRAS2
TCEA2	SPPL2A	FGD6	RPTOR
SOX18	TRPM7	VEZT	ZACN
LOC105616788	KTN1	USP44	GALR2
TPD52L2	HIF1A	KRT1	SRP68
ABHD16B	SNAPC1	KRT2	EVPL
ZBTB46	PPP2R5E	LOC101109951	CEP112
LIME1	WDR89	LOC101123547	CFH
ZGPAT	SGPP1	LOC101101975	RGS21
ARFRP1	CHURC1	LOC101103465	SPATA17
TNFRSF6B	GPX2	C3H12orf54	TGFB2
RTEL1	LOC105615749	PCED1B	FBXO28
STMN3	LOC101110847	AMIGO2	NVL
GMEB2	FNTB	CNTN1	CNIH4
C13H20orf195	FUT8	MUC19	WDR26
SRMS	TTLL5	DYRK2	SMYD3
PTK6	CEP128	LEMD3	TNFSF18
PPDPF	STON2	TBC1D30	UBE4B
EEF1A2	SEL1L	GNS	ACBD6
KCNQ2	EML5	XPOT	LOC101122294
CHRNA4	LOC101115969	C3H12orf56	LOC105611355
COL20A1	CTDSPL2	C3H12orf66	LOC101106447
ARFGAP1	EIF3J	SRGAP1	LOC101123223
OSBPL2	SPG11	LOC106990998	ZBTB41
HRH3	NCOA7	PPM1H	CRB1
MTG2	HEY2	USP15	PLCB4
SS18L1	CDK19	FAM19A2	MACROD2
PSMA7	LACE1	CDK17	CAMK1D
LSM14B	SNX3	ANKS1B	MLLT10
TAF4	USP45	PARPBP	BEND7
CDH4	PNISR	ALDH1L2	ITGA8
LOC101118805	COQ3	LARGE	KIZ
RTFDC1	GPR63	CSF2RB	LOC106990121
GCNT7	MANEA	LOC106990375	LOC106990122
CASS4	LOC101116661	TMTC1	LOC101108332
EDEM2	THEMIS	SSPN	LOC101109111
PROCR	TMEM244	BCAT1	LOC101109377
MMP24	MOXD1	SOX5	LOC101109633
EIF6	REPS1	ETNK1	CHGB
FAM83C	HIVEP2	SPX	TRMT6
LOC101116076	ARMT1	GOLT1B	MCM8
LOC105609556	LOC106991320	RECQL	HAO1
OCSTAMP	CCDC170	PYROXD1	TMC2
KIAA0513	SERAC1	SLCO1A2	COL9A3
SPIRE2	GTF2H5	SLCO1B3	OGFR
TCF25	TULP4	SLCO1C1	MRGBP
MC1R	MPC1	PIK3C2G	PTPRT
DEF8	RPS6KA2	MGP	LOC101118212
CENPBD1	KCNQ5	LOC101115110	LOC106991550
LOC101113264	FAM135B	LOC105613002	TMEM231
DNAJA2	NSMCE2	GABARAPL1	GABARAPL2
AASDHPPT	LOC101110341	LOC105608615	ADAT1
KBTBD3	LOC101110602	LOC106991008	BCO1
ARHGAP42	TMEM68	USP5	HSD17B2
DNHD1	TGS1	CDCA3	CDH13
TIMM10B	TRIM55	GNB3	PHKB
ARFIP2	CRH	P3H3	ABCC12
TRIM3	C9H8orf89	GPR162	ABCC11
LOC101107731	RPL7	CD4	LOC101116756
LOC106990501	RDH10	TAPBPL	LOC101117184
LOC101108252	HNF4G	CD27	LOC101117691
ARHGEF17	MRPS28	LOC101114265	LOC101117955
RELT	TRPS1	LOC101119385	MT3
FAM168A	C9H8orf37	IQSEC3	MT4
LOC105613586	VWA8	SLC6A12	LSM14A
LOC101103756	TNFSF11	SLC6A13	KIAA0355
LOC105613588	FNDC3A	KDM5A	AKT2
LOC101105276	NBEA	CCDC77	C14H19orf47
LOC101102009	STARD13	NINJ2	LOC101111827
LOC101105526	FLT1	LOC105609992	LOC101112084
LOC101114465	LOC101113604	WNK1	NLRP12
MAST4	LOC101114283	SLC16A8	NLRP2
GHR	LNX2	BAIAP2L2	LOC101123578
PLCXD3	WASF3	PLA2G6	LOC101102259
FYB	CDK8	MAFF	NCR1
C16H5orf42	RNF6	TMEM184B	FCAR
NIPBL	NUP58	LOC101102638	C15H11orf53
CDH6	MTMR6	PPP6R2	DIXDC1
CDH18	PCDH9	ADM2	DLAT
LOC101104859	KLHL1	MIOX	PIH1D2
ADAD1	POU4F1	LMF2	C15H11orf57
IL2	RNF219	NCAPH2	TIMM8B
FSTL5	GPC5	LOC101106517	SDHD
RAPGEF2	LOC101106781	LOC106990241	ARHGEF12
PPID	LOC101107030	FAM133B	OLFML1
ETFDH	LOC106991388	CDK6	SYT9
C17H4orf46	RAB20	CALCR	MPPED2
RXFP1	CARKD	PPP1R9A	ELP4
LOC101117195	LOC106991368	DYNC1I1	LOC101102758
TMEM132D	CARS2	GLCCI1	LOC101123067
GLT1D1	CA10	SCIN	LOC105613586
NOS1	KIF2B	ARL4A	LOC101103756
FBXO21	BCAS3	AGMO	LOC105613588
ADAMTS17	C11H17orf78	AHR	LOC101117875
MEF2A	TADA2A	ITGB8	LOC105601922
SV2B	DUSP14	FAM126A	LOC101118132
LOC101123585	TIAF1	TRA2A	LOC101118383
ZNF592	MYO18A	SEMA3D	LOC101118639
ALPK3	FBXO39	PCLO	LOC101118898
SLC28A1	XAF1	MAGI2	LOC101119160
PDE8A	LOC101112994	RELN	TNKS1BP1
NRG4	SLC13A5	ATXN7L1	SSRP1
TMEM266	PFAS	NRCAM	FAM111B
SNUPN	LOC101123219	SFRP4	DTX4
PTPN9	RANGRF	EPDR1	CARTPT
NPAS3	SLC25A35	STARD3NL	LOC101118051
NFKBIA	ARHGEF15	CTTNBP2	OCLN
BRMS1L	ODF4	CFTR	GPBP1
LOC101103187	KRBA2	DOCK4	GHR
SETD3	RPL26	NPSR1	FBXL7
WDR25	NDEL1	TRIL	PAPD7
BEGAIN	LOC101103165	CREB5	TRPC3
DYNC1H1	LOC101111723	JAZF1	RAPGEF2
PDZRN3	LOC101111980	LOC101107436	RXFP1
FHIT	MAP2K4	STEAP4	GUCY1B3
BRPF3	LOC101114791	GLI3	GUCY1A3
SUPT3H	B4GALNT2	KCND2	PUS1
IL17A	CDC6	PTPRZ1	ULK1
IL17F	RARA	ASB15	TMEM132D
LOC105603798	HDAC5	LMOD2	ZNF664
LOC101103354	C11H17orf53	WASL	ABCB9
LOC101102593	ASB16	GRM8	VPS37B
SLC22A23	DDX5	ZNF800	WDR66
E2F8	CEP95	PLXNA4	PSMD9
MBL2	SMURF2	CHCHD3	HPD
MINPP1	FOXK2	CALD1	SEZ6L
SLK	NARF	LOC101105324	ARVCF
COL17A1	C11H17orf62	KLRG2	TANGO2
DOK6	HEXDC	TBXAS1	DGCR8
FHOD3	OGFOD3	AGK	TRMT2A
DLGAP1	UTS2R	WEE2	RANBP1
NDUFV2	RNF213	SSBP1	ZDHHC8
ANKRD12	CACNG5	LOC101111274	RTN4R
TWSG1	DNAH14	LOC101111538	GABRA5
RAB31	LBR	LOC101111795	SV2B
TXNDC2	CEP170	LOC101112049	ADAMTSL3
VAPA	KMO	EPHB6	EFTUD1
LDLRAD4	FH	TRPV6	SCAPER
FAM210A	SLC19A2	LOC101120825	CSK
RNMT	F5	LOC101114011	CYP1A1
MC5R	KIFAP3	LOC101122595	LOC101109214
MC2R	VAMP4	LOC101114266	PRKD1
SETBP1	METTL13	LOC105612479	SCFD1
DYM	DNM3	TPK1	HEATR5A
TNFRSF11A	VPS13D	KMT2C	AKAP6
PHLPP1	TNFRSF1B	INSIG1	EGLN3
TMC7	GPR157	UBE3C	FRMD5
TMC5	RERE	DNAJB6	VOPP1
UMOD	SLC45A1	MEIKIN	LOC106991755
PDILT	AJAP1	NLRP3	RBMS3
ACSM5	PUSL1	FSTL4	MAGI1
ERI2	ACAP3	LOC106991156	LOC780463
LOC101121819	SCNN1D	SPOCK1	LOC101113020
LOC101110298	UBE2J2	PFDN1	FANCE
LOC101110565	FAM132A	HBEGF	RPL10A
LOC101112374	KLHL20	TMCO6	LOC101118057
PCNXL2	RC3H1	NDUFA2	TEAD3
JMJD1C	LOC105616620	IK	TULP1
COG2	RABGAP1L	WDR55	TAF8
SLC7A2	RFWD2	DND1	C20H6orf132
RBPMS	UBE2T	HARS	LOC101108085
UNC5D	LOC106990232	HARS2	GUCA1A
KCNU1	LOC101111113	ARHGAP26	GUCA1B
	ABI1	ARSI	MRPS10
	PDSS1	GABRB2	TRERF1
	COMMD3	LOC101120408	RSPH9
	BMI1	MSH3	MRPS18A
	SPAG6	ATG10	LOC105603710
	ST8SIA6	XRCC4	RUNX2
	WAC	VCAN	RCAN2
	BFSP1	ADGRV1	GAS2
	DSTN	SLCO4C1	MTA2
	PET117	SLCO6A1	EML3
	CSRP2BP	CAMK2D	ROM1
	SYNDIG1	CISD2	B3GAT3
	ABHD12	UBE2D3	GANAB
	LOC105616705	MANBA	INTS5
	ANKRD16	BANK1	C21H11orf98
	GDI2	UNC5C	METTL12
	LOC101105348	MMRN1	LBHD1
	FAM208B	HERC6	LOC101112013
	ASB13	ARAP2	UBXN1
	LOC101109111	NWD2	BSCL2
	LOC101109377	RASL11B	HNRNPUL2
	LOC101110693	SCFD2	TTC9C
	AKR1E2	NMU	ZBTB3
	LOC101111215	AASDH	PPP2R5B
	GPCPD1	LOC105615499	GPHA2
	HAO1	PPAT	C21H11orf85
	RNF24	ADGRL3	BATF2
	PANK2	CXCL1	ARL2
	ITPA	CCDC158	MBL2
	DDRGK1	SHROOM3	PAPSS2
	LOC101122805	CNOT6L	ATAD1
	UBOX5	BMP3	KCNIP2
	FASTKD5	ARHGAP24	C22H10orf76
	AVP	SPON2	HPS6
	OXT	LOC101105412	FGFR2
	MRPS26	FGFRL1	C22H10orf90
	GNRH2	IDUA	DOK6
	PTPRA	DGKQ	DSEL
	VPS16	TMEM175	CDH19
	PDYN	GAK	FHOD3
	SIRPA	MFSD7	LOC101112617
	YTHDF1	ATP5I	IMPACT
	BHLHE23	PDE6B	OSBPL1A
	SLC17A9	PIGG	ADCYAP1
	OSBPL2	MCC	MYOM1
	HRH3	REEP5	MRCL3
	MTG2	SRP19	LOC101105123
	SS18L1	APC	DLGAP1
	HM13	CCDC112	MTCL1
	CBFA2T2	GCNT4	SLC14A2
	NECAB3	IQGAP2	CDH20
	C13H20orf144	SLC24A1	TMC5
	E2F1	DENND4A	GDE1
	PXMP4	MEGF11	COL26A1
	ITCH	THSD4	RYR2
	ACSS2	MYO9A	TENM3
	GSS	RIPK3	MTMR7
	MYH7B	ADCY4	VPS37A
	TRPC4AP	LTB4R	CNOT7
	EDEM2	LTB4R2	ZDHHC2
	PROCR	CIDEB	UNC5D
	MMP24	NOP9	KCNU1
	EIF6	DHRS1
	FAM83C	RPGRIP1
	LOC101116076	RYR3
	RBL1	FMN1
	MROH8	BUB1B
	KIAA0513	MDGA2
	FAM92B	RPS29
	ANKRD11	LRR1
	NETO2	KLHDC1
	CD177	KLHDC2
	TEX101	NEMF
	BSP5	SNX1
	LOC101107624	FAM96A
	LOC101113787	TPM1
	MRE11A	FAM81A
	ANKRD49	LIPC
	AASDHPPT	ALDH1A2
	KBTBD3	CGNL1
	RDX	TCF12
	JAML	PRTG
	MPZL3	PYGO1
	MPZL2	PIGB
	LOC101103180	LOC105610830
	LOC101103422	RAB27A
	CCDC73	UNC13C
	EHF	WDR72
	MADD	FAM214A
	MYBPC3	ARPP19
	SPI1	MYO5A
	CELF1	MYO5C
	PTPMT1	GNB5
	KBTBD4	BCL2L10
	NDUFS3	SORD
	SLIT3	DLGAP5
	DOCK2	EXOC5
	FAM196B	SLC35F4
	RNF180	SIX4
	MOCS2	MNAT1
	ITGA2	PRKCH
	C16H5orf42	LOC101118878
	NIPBL	GPHN
	CDH18	ARG2
	LOC101121710	DNAL1
	IRX1	PNMA1
	IRX4	ELMSAN1
	SPATA5	VSX2
	LOC101102839	VRTN
	NUDT6	SPTLC2
	TRPC3	CEP128
	PITPNM2	PATL2
	KNTC1	C7H15orf43
	RSRC2	TPBG
	ZCCHC8	ME1
	ANAPC5	CENPW
	TCTN1	VGLL2
	HVCN1	GRIK2
	MYL2	ASCC3
	BRAP	GPR63
	LOC101105533	SYNCRIP
	SPPL3	SNX14
	ADORA2A	NT5E
	GABRB3	PTPRK
	ADAMTS17	ARHGAP18
	MEF2A	EPB41L2
	NTRK3	PDE7B
	LOC101123585	STX11
	ZNF592	UST
	ALPK3	AKAP12
	SLC28A1	SYNE1
	LOC106991720	RGS17
	ADAMTSL3	SCAF8
	CHRNB4	SNX9
	UBE2Q2	SERAC1
	FBXO22	GTF2H5
	NRG4	AGPAT4
	TMEM266	QKI
	PTPN9	PDE10A
	SIN3A	KCNQ5
	MAN2C1	RIMS1
	NEIL1	LOC101105510
	COMMD4	LOC101111293
	FAM219B	LRRC6
	MPI	KCNQ3
	SCAMP2	CA8
	NPAS3	RAB2A
	RALGAPA1	ASPH
	MBIP	PREX2
	CMTM6	ANGPT1
	DYNC1LI1	ABRA
	LOC105603383	OXR1
	TMF1	RIMS2
	EOGT	STK3
	LRIG1	NDUFAF6
	CADPS	PDP1
	PDE12	TRIQK
	DNAH12	ATP6V0D2
	CCDC12	LOC105616100
	PTH1R	LOC105616123
	MYL3	LOC101122871
	PRSS42	TNFSF11
	ZXDC	ZC3H13
	SLC41A3	KPNA3
	ALDH1L1	THSD1
	CFAP100	LOC101107613
	KHDRBS2	SUPT20H
	BRPF3	EXOSC8
	CPNE5	ALG5
	PPIL1	KL
	PI16	FRY
	MTCH1	LOC101110773
	FGD2	RXFP2
	UNC5CL	TNFRSF19
	TSPO2	PCDH9
	APOBEC2	KLF12
	OARD1	SLITRK1
	NFYA	GPC6
	LOC101108001	CA10
	LOC101120871	MSI2
	GMDS	MTMR4
	FOXC1	SEPT4
	RSF1	C11H17orf47
	PAK1	INTS2
	LOC101110281	BRIP1
	LOC101102942	BCAS3
	HEPACAM	SYNRG
	ANO9	CCL5
	SIGIRR	HEATR9
	PKP3	TAF15
	B4GALNT4	ASIC2
	SGMS1	ZNF207
	MINPP1	C11H17orf75
	HPSE2	RHOT1
	VTI1A	RNF135
	DTNA	LOC105606870
	C23H18orf8	SLC13A2
	RIOK3	PITPNA
	TMEM241	SLC43A2
	LPIN2	PRPF8
	CEP192	TLCD2
	LDLRAD4	TRPV3
	SETBP1	TRPV1
	PIGN	P2RX1
	KIAA1468	ATP2A3
	MGRN1	ZZEF1
	NUDT16L1	SMTNL2
	ANKS3	FBXO39
	C24H16orf71	XAF1
	ZNF500	PELP1
	TEKT5	LOC101116587
	NUBP1	TMEM107
	TVP23A	BORCS6
	ZC3H7A	AURKB
	GSPT1	CTC1
	MYH11	NTN1
	NCF1	DNAH9
	GTF2I	MYOCD
	ZNF3	LOC101105425
	ZKSCAN1	TAC4
	LOC101110202	KAT7
	MAD1L1	PHB
	LOC101108881	B4GALNT2
	LOC101110298	HOXB2
	LOC101110565	HOXB1
	LOC101112374	SCRN2
	LOC105613978	LRRC46
	PCNXL2	MRPL10
	POLR3A	NPEPPS
	RPS24	FBXL20
	CSMD1	MED1
	SGCZ	NEUROD2
	DLC1	PPP1R1B
	RBPMS	STARD3
	GTF2E2	GSDMB
	GSR	ORMDL3
	UBXN8	LRRC3C
		GSDMA
		CCR7
		STAT5B
		STAT5A
		MEIOC
		CCDC43
		DBF4B
		LOC101121024
		LOC106991402
		LOC106991403
		LOC106991433
		EFCAB13
		UBE2O
		SPHK1
		EVPL
		CDK3
		TEN1
		ACOX1
		LOC101117178
		EIF2D
		CR2
		CR1L
		RGS21
		USH2A
		ESRRG
		SPATA17
		TGFB2
		TAF1A
		MIA3
		AIDA
		BROX
		FAM177B
		DISP1
		SUSD4
		CCDC185
		CAPN8
		TP53BP2
		DEGS1
		ENAH
		LOC101105347
		EFCAB2
		PLD5
		BECN2
		MAP1LC3C
		WDR64
		KMO
		FH
		RERE
		MMEL1
		FAM213B
		TMEM51
		LOC105616544
		SLC9C2
		ANKRD45
		LOC101112996
		KLHL20
		CENPL
		DARS2
		RABGAP1L
		ACBD6
		FLVCR1
		LOC101122294
		CRB1
		PLCB1
		PLCB4
		MRPL40
		TASP1
		USP6NL
		LOC106991508
		CAMK1D
		MLLT10
		C13H10orf67
		ARHGAP21
		RSU1
		CACNB2
		KIZ
		NET1
		TUBAL3
		UCN3
		LOC106990122
		LOC101108332
		LOC101109111
		LOC101109377
		LOC101109633
		LOC101110434
		LOC101110693
		RASSF2
		CHGB
		TRMT6
		MCM8
		CRLS1
		LRRN4
		FERMT1
		SIGLEC1
		ADAM33
		GFRA4
		ATRN
		MRPS26
		GNRH2
		PTPRA
		EBF4
		IDH3B
		NOP56
		TMC2
		PDYN
		TPD52L2
		ABHD16B
		ZBTB46
		LIME1
		ZGPAT
		ARFRP1
		TNFRSF6B
		RTEL1
		GMEB2
		C13H20orf195
		SRMS
		PTK6
		PPDPF
		EEF1A2
		KCNQ2
		CHRNA4
		COL20A1
		ARFGAP1
		BIRC7
		YTHDF1
		GATA5
		MTG2
		SS18L1
		PSMA7
		LSM14B
		RTFDC1
		GCNT7
		CASS4
		SIRPD
		SIRPB2
		NSFL1C
		FKBP1A
		EDEM2
		PROCR
		CEP250
		PTPRT
		LOC105609556
		SLC9A8
		TMEM170A
		LOC101118212
		LOC106991550
		TMEM231
		LOC105613298
		PKD1L2
		SDR42E1
		HSD17B2
		MPHOSPH6
		OSGIN1
		NECAB2
		COTL1
		KLHL36
		TCF25
		MC1R
		DEF8
		CENPBD1
		LOC101113264
		DNAJA2
		PHKB
		CBLN1
		SLC12A3
		HERPUD1
		CCDC113
		PRSS54
		CDH5
		ZNF565
		ZNF146
		RYR1
		MAP4K1
		PPP1R37
		NKPD1
		TRAPPC6A
		BLOC1S3
		FLT3LG
		RPL13A
		RPS11
		FCGRT
		RCN3
		LOC101113524
		GRIA4
		ARHGAP42
		SLC35F2
		RAB39A
		POU2AF1
		SIK2
		PPP2R1B
		ZBTB16
		LOC105602413
		CADM1
		LOC443411
		TPH1
		RRAS2
		DNHD1
		TIMM10B
		ARFIP2
		TRIM3
		LOC101107221
		LOC101107469
		LOC101107731
		LOC106990501
		LOC101108252
		LOC101111657
		LOC101111904
		LOC101112160
		LOC101106457
		LOC101112418
		FAM168A
		PLEKHB1
		RAB6A
		MRPL48
		LOC101104176
		PAAF1
		UVRAG
		LOC101110789
		EMSY
		BBOX1
		PRRG4
		TTC17
		HSD17B12
		TSPAN18
		LOC101121544
		LOC101123324
		LOC101123581
		LOC101121798
		LOC101122303
		LOC105613586
		LOC101103756
		LOC105613588
		LOC105601922
		LOC101118132
		LOC101118383
		LOC101118639
		LOC101118898
		LOC101119160
		APLNR
		TCN1
		LOC101112257
		LOC101114467
		KCNIP1
		RANBP17
		FBXW11
		NEURL1B
		ARHGEF28
		MAST4
		DEPDC1B
		LOC101112515
		GPBP1
		SKIV2L2
		MROH2B
		DAB2
		C9
		FYB
		WDR70
		NUP155
		C16H5orf42
		NIPBL
		NPR3
		AHRR
		EXOC3
		RBM46
		LSM6
		HHIP
		FAT4
		NUDT6
		FGF2
		ADAD1
		IL2
		FSTL5
		RXFP1
		TMEM144
		FAM198B
		LOC101108423
		GRIA2
		ASIC5
		GUCY1B3
		ANHX
		CHFR
		LOC101117195
		ADGRD1
		GLT1D1
		LOC101102014
		VPS33A
		DIABLO
		B3GNT4
		LRRC43
		P2RX7
		ATP2A2
		TAOK3
		NOS1
		FBXO21
		CMKLR1
		SEZ6L
		AP1B1
		LIF
		OSM
		ZNF280B
		LOC101117791
		LOC101108258
		ARVCF
		TANGO2
		DGCR8
		TRMT2A
		RANBP1
		ZDHHC8
		RTN4R
		ADAMTS17
		IGF1R
		SV2B
		RCCD1
		UNC45A
		HDDC3
		MAN2A2
		EFTUD1
		SNUPN
		PTPN9
		PPCDC
		SCAMP5
		STXBP6
		SCFD1
		HECTD1
		NPAS3
		CFL2
		BAZ1A
		NFKBIA
		LOC101104787
		LOC101103187
		APOPT1
		KLC1
		MRPS24
		LOC101122140
		LANCL2
		NEK10
		SLC4A7
		ZCWPW2
		RBMS3
		TGFBR2
		CNOT10
		TRIM71
		GLB1
		TMPPE
		CLASP2
		PDCD6IP
		SCN10A
		SCN11A
		ULK4
		TOPAZ1
		SRGAP3
		SSUH2
		CNTN6
		PDZRN3
		PPP4R2
		GXYLT2
		FOXP1
		MAGI1
		SNTN
		SYNPR
		CADPS
		PTPRG
		LOC780463
		FHIT
		RPP14
		ABHD6
		ARHGEF3
		ERC2
		WNT5A
		CACNA2D3
		ACTR8
		IL17RB
		CHDH
		FBXW12
		SPINK8
		NME6
		MAP4
		ALS2CL
		LOC105603559
		LTF
		CCRL2
		LARS2
		GHRL
		SEC13
		ATP2B2
		TMEM40
		CFAP100
		LOC101113020
		COL21A1
		TINAG
		FANCE
		RPL10A
		LOC101118057
		TEAD3
		TULP1
		FKBP5
		SLC26A8
		MAPK14
		MAPK13
		KIF6
		DAAM2
		MOCS1
		LRFN2
		LOC105603703
		GLTSCR1L
		CRIP3
		ZNF318
		ABCC10
		DLK2
		XPO5
		POLH
		SPATS1
		CDC5L
		SUPT3H
		RCAN2
		CRISP2
		CRISP3
		PKHD1
		IL17A
		IL17F
		BAG6
		PRRC2A
		NCR3
		AIF1
		LOC105603798
		LOC101103354
		LOC101102593
		LOC101106806
		CAP2
		ATXN1
		DSP
		FARS2
		CDYL
		FAT3
		LOC101112434
		FOLH1B
		CTSC
		TMEM135
		DLG2
		RAB30
		DDIAS
		GAB2
		USP35
		GAS2
		NELL1
		E2F8
		SPTY2D1
		LOC101104617
		LOC101104871
		LOC101115168
		LOC101105451
		LOC101105698
		LOC101105957
		ROBO3
		BARX2
		OPCML
		APLP2
		LOC101122394
		LOC101122824
		LOC101123161
		PAG11
		PAG3
		LOC101103278
		GANAB
		INTS5
		C21H11orf98
		METTL12
		LBHD1
		LOC101112013
		UBXN1
		BSCL2
		PCDH15
		MBL2
		PRKG1
		MINPP1
		KIF11
		HHEX
		PLCE1
		SLC25A28
		ENTPD7
		PAX2
		SH3PXD2A
		CFAP58
		DUSP5
		CACUL1
		GRK5
		BAG3
		CHST15
		OAT
		NKX1-2
		LHPP
		PAOX
		MTG1
		SPRN
		LOC101111846
		NETO1
		DOK6
		CDH19
		FHOD3
		RPRD1A
		GAREM1
		IMPACT
		OSBPL1A
		COLEC12
		METTL4
		NDC80
		MRCL3
		LOC101105123
		TGIF1
		DLGAP1
		RAB31
		TXNDC2
		SETBP1
		SLC14A1
		RNF165
		LOXHD1
		DYM
		MBD1
		CXXC1
		DCC
		ZNF598
		NPW
		NTHL1
		TSC2
		ABCA3
		CREBBP
		TFAP4
		GLIS2
		LOC101102529
		C24H16orf96
		UBALD1
		MGRN1
		NUDT16L1
		ANKS3
		ABAT
		NUBP1
		TVP23A
		PARN
		TMC5
		GDE1
		GP2
		UMOD
		PDILT
		ACSM1
		LOC105604692
		LOC101121819
		DNAH3
		LOC101113819
		CHP2
		TNRC6A
		HS3ST4
		KIAA0556
		ABHD11
		STX1A
		WBSCR22
		DNAJC30
		MLXIPL
		TBL2
		CUX1
		COL26A1
		WIPI2
		CARD11
		GNA12
		GRIFIN
		CHST12
		SNX8
		NUDT1
		FTSJ2
		MAD1L1
		NUP133
		LOC101106652
		LOC101112374
		C25H1orf198
		TTC13
		PCNXL2
		KCNK1
		LOC101113650
		IRF2BP2
		TBCE
		GNG4
		LYST
		GPR137B
		ERO1B
		RYR2
		LOC105604929
		ZNF248
		BICC1
		FAM13C
		ZNF365
		NRBF2
		JMJD1C
		REEP3
		DNAJC12
		ADK
		KAT6B
		KCNMA1
		DLG5
		SFTPA1
		MAT1A
		NRG3
		GRID1
		C25H10orf128
		DLGAP2
		WDR17
		TENM3
		WWC2
		CLDN22
		LOC106990148
		PCM1
		LOC101118415
		MTUS1
		MTMR7
		VPS37A
		SGCZ
		UNC5D
		KCNU1

## Sheet: Table S6
Table S6 GO and KEGG Enrichment Analysis of Candidate Genes Under Selection with litter size
ONTOLOGY	ID	Description	P.adj	Count	Genes
MF	GO:0005515	protein binding	2.54517e-10	89	101118500, 101103406, 101117096, 101119991, 101120825, 101121111, 101105027, 101123137, 105607800, 443299, 101123413, 101112725, 101109623, 101102273, 101109148, 101107684, 101103287, 101104375, 101104490, 101104097, 101117614, 101113256, 101111032, 101119520, 101114155, 105609264, 101118390, 100137068, 101109659, 443363, 101106269, 101108206, 101120116, 101104720, 101106267, 101105178, 101122690…
BP	GO:0007169	cell surface receptor protein tyrosine kinase signaling pathway	0.000123721	10	101118124, 101103044, 101114094, 101109378, 101105178, 101112783, 101103695, 101116015, 101120569, 101109659
CC	GO:0098978	glutamatergic synapse	0.000222228	11	101111614, 101105792, 101117068, 101101999, 101107141, 101112838, 101104706, 106990245, 101122893, 101114404, 101111884
MF	GO:0005516	calmodulin binding	0.000328055	11	494435, 101118500, 443533, 101123470, 101108939, 101113850, 101120825, 101110353, 101121111, 100137068, 101111289
BP	GO:0045944	positive regulation of transcription by RNA polymerase II	0.000480577	20	100037694, 101114155, 101118065, 101116680, 443370, 101103931, 101122474, 101105865, 101104413, 101102971, 494435, 101113515, 101110736, 101108231, 101107273, 101115742, 443419, 102099064, 101117866, 101115865
BP	GO:0042127	regulation of cell population proliferation	0.000681119	7	780520, 101114094, 101113728, 101104810, 443419, 554322, 101122961
KEGG	oas04970:Salivary secretion	oas04970:Salivary secretion	0.00114255	9	494435, 101118398, 443533, 101113758, 101112295, 100137068, 101119139, 101111289, 101106864
KEGG	oas04371:Apelin signaling pathway	oas04371:Apelin signaling pathway	0.00138316	11	494435, 101106267, 101108148, 101110314, 101118500, 443533, 101112295, 101116680, 101119139, 101111289, 101106864
KEGG	oas04713:Circadian entrainment	oas04713:Circadian entrainment	0.00158746	9	101106267, 101118500, 443533, 101113758, 101112295, 101113850, 101119139, 101111289, 101106864
KEGG	oas04913:Ovarian steroidogenesis	oas04913:Ovarian steroidogenesis	0.0018752	7	101109377, 101109111, 106990122, 100913161, 101110693, 101119139, 443299
MF	GO:0047086	ketosteroid monooxygenase activity	0.00230081	4	101109377, 101109111, 106990122, 101110693
BP	GO:0044598	doxorubicin metabolic process	0.00240279	4	101109377, 101109111, 106990122, 101110693
BP	GO:0044597	daunorubicin metabolic process	0.00240279	4	101109377, 101109111, 106990122, 101110693
BP	GO:0007275	multicellular organism development	0.00259699	10	101109634, 101119421, 101103044, 101114094, 101118269, 101107273, 101113295, 101105281, 101116015, 101109659
MF	GO:0047023	androsterone dehydrogenase [NAD(P)+] activity	0.0028346	4	101109377, 101109111, 106990122, 101110693
KEGG	oas04911:Insulin secretion	oas04911:Insulin secretion	0.00301657	8	101118398, 101118500, 101112976, 101112295, 101110209, 101113850, 101119139, 101106864
KEGG	oas04725:Cholinergic synapse	oas04725:Cholinergic synapse	0.00322059	9	101118630, 101106267, 100174987, 101112976, 101112295, 101113850, 101119139, 101118889, 101106864
MF	GO:0032052	bile acid binding	0.00343855	4	101109377, 101109111, 106990122, 101110693
KEGG	oas04928:Parathyroid hormone synthesis, secretion and action	oas04928:Parathyroid hormone synthesis, secretion and action	0.0044192	9	101112976, 100037694, 101112295, 101116680, 101107273, 101120825, 101119580, 101119139, 101106864
CC	GO:0033017	sarcoplasmic reticulum membrane	0.00482327	4	101118500, 101121779, 101113850, 101111289
MF	GO:0004032	aldose reductase (NADPH) activity	0.0056973	4	101109377, 101109111, 106990122, 101110693
BP	GO:0000902	cell morphogenesis	0.00625761	6	101119421, 101118269, 101113295, 101102404, 554322, 101110521
KEGG	oas04925:Aldosterone synthesis and secretion	oas04925:Aldosterone synthesis and secretion	0.00645135	8	101118398, 101110314, 101112976, 101112295, 101108939, 101113850, 101119139, 101106864
CC	GO:0042383	sarcolemma	0.00667657	6	101118500, 443533, 101113850, 101112556, 101122410, 101111289
BP	GO:0006693	prostaglandin metabolic process	0.00689033	4	101109377, 101109111, 106990122, 101110693
KEGG	oas04971:Gastric acid secretion	oas04971:Gastric acid secretion	0.0074068	7	494435, 101109006, 101118398, 101112295, 101113850, 101119139, 101106864
MF	GO:0035035	histone acetyltransferase binding	0.00750584	3	101122579, 101116680, 101104413
MF	GO:0042802	identical protein binding	0.00765576	16	101117068, 780520, 100037694, 101119211, 101121959, 101105659, 101122137, 494435, 101103187, 101109378, 101115742, 106990245, 101116406, 101113497, 101113139, 101117866
KEGG	oas05017:Spinocerebellar ataxia	oas05017:Spinocerebellar ataxia	0.00894484	10	101105430, 101108148, 101112295, 101102768, 101113264, 101121959, 101105833, 101120658, 101105027, 101106864
CC	GO:0016342	catenin complex	0.00963655	5	101121501, 101119421, 101118269, 101113295, 101104664
MF	GO:0045296	cadherin binding	0.0106134	6	101121501, 101119421, 101118269, 101113295, 101118371, 105602970
BP	GO:0006468	protein phosphorylation	0.0112761	17	101118124, 100037693, 101114094, 101103695, 101120569, 101114080, 101109659, 101103044, 101108466, 101109378, 101103155, 101113758, 105603294, 101113850, 101116015, 101118834, 101118877
BP	GO:0042448	progesterone metabolic process	0.0115387	4	101109377, 101109111, 106990122, 101110693
KEGG	oas04081:Hormone signaling	oas04081:Hormone signaling	0.0119074	12	101105430, 443333, 101106267, 443533, 101113758, 101112295, 443419, 101119139, 101122961, 102099064, 443299, 101106864
MF	GO:0008528	G protein-coupled peptide receptor activity	0.012404	4	101107224, 101111032, 106990147, 443299
CC	GO:0005912	adherens junction	0.0144137	8	101121501, 101119421, 101118269, 101106263, 101113827, 101113295, 101109076, 105602970
MF	GO:0035401	histone H3Y41 kinase activity	0.0163502	5	101118124, 101103044, 101114094, 101109378, 101116015
KEGG	oas04935:Growth hormone synthesis, secretion and action	oas04935:Growth hormone synthesis, secretion and action	0.0171841	8	443333, 101112976, 101112295, 443370, 443419, 101119139, 101122961, 101106864
BP	GO:0016477	cell migration	0.0174663	9	101121501, 101119421, 101118269, 101109378, 101105178, 101113295, 101119284, 554322, 101104664
MF	GO:0140801	histone H2AXY142 kinase activity	0.0174754	5	101118124, 101103044, 101114094, 101109378, 101116015
BP	GO:0007189	adenylate cyclase-activating G protein-coupled receptor signaling pathway	0.0183375	7	101107224, 101112295, 101111032, 101119139, 102099064, 443299, 101111884
MF	GO:0005005	transmembrane-ephrin receptor activity	0.0186478	5	101103044, 101114094, 101103695, 101116015, 101120569
CC	GO:0043005	neuron projection	0.0193418	11	101122409, 101119188, 101104706, 101113850, 101108282, 101120658, 101120867, 100913155, 101103695, 101120569, 101118889
KEGG	oas04360:Axon guidance	oas04360:Axon guidance	0.0211295	10	101109148, 101105123, 101108540, 101113850, 101113321, 100270714, 101105027, 101103695, 101120569, 105607800
MF	GO:0005096	GTPase activator activity	0.0222216	10	101112295, 101102615, 101121370, 101122097, 101115296, 101119284, 101119904, 101122630, 101111578, 101109966
KEGG	oas04020:Calcium signaling pathway	oas04020:Calcium signaling pathway	0.0247613	12	101118500, 101103044, 443533, 101112295, 101108939, 101113850, 101110353, 106990147, 101116015, 101119139, 101111289, 101106864
BP	GO:0006813	potassium ion transport	0.0251755	4	101118630, 100174987, 101110209, 101106647
KEGG	oas04926:Relaxin signaling pathway	oas04926:Relaxin signaling pathway	0.0252568	8	101106267, 101107224, 780520, 101112976, 443533, 101111032, 101119139, 101106864
MF	GO:0005262	calcium channel activity	0.0262459	4	100037693, 101102456, 101120825, 100137068
BP	GO:0007051	spindle organization	0.0265457	3	101121111, 101122630, 101102003
KEGG	oas04659:Th17 cell differentiation	oas04659:Th17 cell differentiation	0.0329449	7	101104186, 780520, 443401, 443419, 101103931, 443519, 101122961
CC	GO:0005886	plasma membrane	0.0347927	94	101118269, 101123617, 101122409, 101113295, 101106957, 101101860, 101120825, 101105027, 101106238, 443299, 101123413, 101105583, 101102593, 101109148, 101108252, 101111032, 101116406, 100037693, 100037694, 105609264, 101119160, 101103756, 101119284, 101105659, 100137068, 101103354, 101109659, 100302028, 443363, 101108206, 101110314, 101103032, 101109378, 101105178, 101108282, 101110353, 101118838…
KEGG	oas04961:Endocrine and other factor-regulated calcium reabsorption	oas04961:Endocrine and other factor-regulated calcium reabsorption	0.0353113	5	101118398, 101112295, 101107273, 101120825, 101106864
KEGG	oas04022:cGMP-PKG signaling pathway	oas04022:cGMP-PKG signaling pathway	0.0354666	9	101118398, 101110314, 101112976, 101113758, 101112295, 101110209, 101116680, 101119139, 101106864
BP	GO:0007043	cell-cell junction assembly	0.0366952	4	101119421, 101118269, 101113295, 105602970
KEGG	oas04012:ErbB signaling pathway	oas04012:ErbB signaling pathway	0.0378096	6	101103044, 105603144, 101113850, 443419, 101114404, 101122961
BP	GO:0051897	positive regulation of phosphatidylinositol 3-kinase/protein kinase B signal transduction	0.0383057	5	100037694, 101105178, 554322, 101116015, 443299
CC	GO:0043235	receptor complex	0.0421131	7	101103044, 101114094, 101105759, 101116015, 101109659, 101102124, 443299
BP	GO:0033674	positive regulation of kinase activity	0.0475361	4	101103044, 101114094, 101116015, 101109659
KEGG	oas04610:Complement and coagulation cascades	oas04610:Complement and coagulation cascades	0.0483708	6	101102273, 101123649, 101115814, 101113728, 101116362, 101122004
BP	GO:0019915	lipid storage	0.0488007	3	443419, 101113497, 101113634
BP	GO:0001764	neuron migration	0.0504656	4	101102768, 101123440, 101120658, 101105874
BP	GO:0007165	signal transduction	0.0521735	15	101119841, 101122409, 101118390, 554322, 100913155, 101109966, 101106379, 101106267, 101113758, 101117926, 101121370, 443419, 101108282, 101119904, 101118889
MF	GO:0008013	beta-catenin binding	0.0547335	5	101121501, 101119421, 101118269, 101113295, 101104664
KEGG	oas04919:Thyroid hormone signaling pathway	oas04919:Thyroid hormone signaling pathway	0.0554684	7	494435, 101118398, 101103187, 101120281, 443519, 101102404, 101106864
KEGG	oas00790:Folate biosynthesis	oas00790:Folate biosynthesis	0.0559485	4	101109377, 101109111, 106990122, 101110693
CC	GO:0036156	inner dynein arm	0.0573349	2	101110446, 101119280
CC	GO:0070877	microprocessor complex	0.0573349	2	101121751, 101122137
MF	GO:0005219	ryanodine-sensitive calcium-release channel activity	0.0575304	2	101118500, 101111289
BP	GO:0055080	monoatomic cation homeostasis	0.0583986	2	100037693, 101122170
BP	GO:0035994	response to muscle stretch	0.0583986	2	494435, 780520
BP	GO:0032880	regulation of protein localization	0.0590597	3	101117782, 101104155, 101109076
BP	GO:0007094	mitotic spindle assembly checkpoint signaling	0.0590597	3	101121358, 101119211, 105605963
KEGG	oas04261:Adrenergic signaling in cardiomyocytes	oas04261:Adrenergic signaling in cardiomyocytes	0.0622619	8	494435, 101118398, 101118500, 101112976, 101112295, 101113850, 101119139, 101106864
CC	GO:0098793	presynapse	0.0684717	5	101101999, 101107141, 101104706, 106990245, 101101853
BP	GO:0050766	positive regulation of phagocytosis	0.0699829	3	101116362, 101108939, 101105677
MF	GO:0042800	histone H3K4 methyltransferase activity	0.0736966	3	101119775, 101114155, 101108271
CC	GO:0031012	extracellular matrix	0.0737229	7	101112725, 101122835, 101110624, 101115035, 101107392, 101119580, 554322
MF	GO:0005007	fibroblast growth factor receptor activity	0.0741953	4	101103044, 101114094, 101105659, 101116015
CC	GO:0034704	calcium channel complex	0.0757082	2	101118500, 101111289
CC	GO:0098831	presynaptic active zone cytoplasmic component	0.0757082	2	101123470, 101112838
MF	GO:0005509	calcium ion binding	0.0770085	20	101119421, 101118500, 101118269, 101116784, 101113295, 101106957, 101120845, 100270714, 101122664, 101102124, 101119280, 101106864, 101105123, 101123470, 101105281, 101115389, 101120081, 101114404, 101111289, 101119604
BP	GO:0006941	striated muscle contraction	0.0770988	2	101118500, 101111289
BP	GO:0014808	release of sequestered calcium ion into cytosol by sarcoplasmic reticulum	0.0770988	2	101118500, 101111289
BP	GO:0055007	cardiac muscle cell differentiation	0.0770988	2	494435, 101104413
BP	GO:0098528	skeletal muscle fiber differentiation	0.0770988	2	101119323, 101104155
BP	GO:0140694	membraneless organelle assembly	0.0770988	2	101122208, 101104706
KEGG	oas04080:Neuroactive ligand-receptor interaction	oas04080:Neuroactive ligand-receptor interaction	0.0779923	14	101121700, 101118544, 101119188, 101113240, 100913155, 443299, 443333, 101105430, 101107224, 101111032, 101113397, 106990147, 102099064, 101118889
KEGG	oas05414:Dilated cardiomyopathy	oas05414:Dilated cardiomyopathy	0.0816789	6	101118500, 443533, 554322, 101112556, 101122410, 101119139
KEGG	oas04972:Pancreatic secretion	oas04972:Pancreatic secretion	0.0816789	6	494435, 101118398, 101118500, 101112295, 101119139, 101106864
CC	GO:0043025	neuronal cell body	0.0816951	5	101105430, 101104706, 101115098, 101117879, 101121099
KEGG	oas05166:Human T-cell leukemia virus 1 infection	oas05166:Human T-cell leukemia virus 1 infection	0.0842563	10	780520, 101112976, 443401, 114108604, 443419, 554322, 101122630, 101119139, 101122961, 105605963
KEGG	oas04918:Thyroid hormone synthesis	oas04918:Thyroid hormone synthesis	0.0902669	5	101118398, 101112976, 101112295, 101119139, 101106864
BP	GO:0006629	lipid metabolic process	0.09108	6	101117209, 101104977, 101113634, 101108833, 101106864, 101119449
BP	GO:0070588	calcium ion transmembrane transport	0.0919569	4	101118500, 101102456, 101105027, 101111289
BP	GO:0010875	positive regulation of cholesterol efflux	0.0954286	2	780520, 101122893
BP	GO:0010613	positive regulation of cardiac muscle hypertrophy	0.0954286	2	494435, 101116680
MF	GO:0003725	double-stranded RNA binding	0.0965306	4	101115261, 101104272, 101121751, 101122137

## Sheet: Table S7
Table S7 Results of Candidate SNP Loci Screening in Genome-Wide Association Analysis of Dorper×Hu Hybrid Sheep
Type	Gene	Chrome	Physical Location	Ref	Alt	P value
intergenic	SLC24A2(dist=394292),MLLT3(dist=75472)	2	88680390	C	A	8.76801e-09
intronic	NRG3	25	36609350	G	C	7.74227e-08
intronic	NRG3	25	36609385	A	G	1.52003e-07
intronic	NRG3	25	36609400	A	G	1.52003e-07
intronic	NRG3	25	36609401	G	A	1.52003e-07
intronic	NRG3	25	36609525	T	C	3.08252e-07
intergenic	DOK6(dist=285343),CCDC102B(dist=23353)	23	8323356	C	T	5.46804e-07
intronic	NRG3	25	36612877	C	T	7.59006e-07
intronic	LOC105613002	3	205268702	A	G	7.95881e-07
intergenic	PAX3(dist=108545),SGPP2(dist=13134)	2	224575852	G	A	8.10512e-07
exonic	LOC105613002	3	205266796	T	C	8.55398e-07
exonic	LOC105613002	3	205266802	C	T	8.55398e-07
intergenic	LOC105609364(dist=65322),DYNLRB2(dist=111759)	14	6708960	G	A	1.03135e-06
intronic	LOC105613002	3	205268614	G	T	1.10379e-06
intronic	KCNU1	26	31340267	C	T	1.14628e-06
intergenic	PAX3(dist=108535),SGPP2(dist=13144)	2	224575842	T	C	1.23395e-06
intergenic	NONE(dist=NONE),LOC105605926(dist=59644)	4	249058	G	A	1.41255e-06
intergenic	NONE(dist=NONE),LOC105605926(dist=59640)	4	249062	G	T	1.41255e-06
downstream	(dist=1923)	7	23722656	A	G	1.42339e-06
intergenic	LOC105609364(dist=88355),DYNLRB2(dist=88726)	14	6731993	G	A	1.51065e-06
ncRNA_exonic	LOC114110105	21	6816154	G	A	1.53375e-06
ncRNA_exonic	LOC114110105	21	6818549	C	T	1.56546e-06
ncRNA_intronic	LOC101123379	6	26409518	G	A	1.67261e-06
intergenic	PAX3(dist=108561),SGPP2(dist=13118)	2	224575868	G	A	1.72528e-06
intergenic	LOC114108908(dist=47520),TRNAG-CCC-163(dist=51156)	17	50159398	A	G	1.98553e-06
intergenic	DOK6(dist=285337),CCDC102B(dist=23359)	23	8323350	C	A	1.98553e-06
intergenic	RBM43(dist=26742),TRNAG-CCC-35(dist=272011)	2	158287020	G	T	2.39317e-06
intergenic	LOC105609364(dist=87010),DYNLRB2(dist=90071)	14	6730648	C	T	2.86262e-06
intergenic	SLC24A2(dist=394938),MLLT3(dist=74826)	2	88681036	G	A	2.86972e-06
intronic	ZNF536	14	40389551	C	G	2.94494e-06
intergenic	DOK6(dist=285352),CCDC102B(dist=23344)	23	8323365	C	T	2.95106e-06
intergenic	DOK6(dist=285353),CCDC102B(dist=23343)	23	8323366	A	G	2.95106e-06
intergenic	DOK6(dist=285368),CCDC102B(dist=23328)	23	8323381	T	C	2.95106e-06
intronic	DOK6	23	7693935	T	C	2.98437e-06
intergenic	PAX3(dist=109449),SGPP2(dist=12230)	2	224576756	T	C	2.98641e-06
intergenic	TRNAC-ACA-191(dist=68255),TRNAG-UCC-90(dist=614858)	18	17107951	C	G	3.10676e-06
intergenic	LOC101116324(dist=62129),CYP11B1(dist=2207)	9	14474944	C	T	3.15361e-06
intronic	ASAH2	22	8394240	C	G	3.38239e-06
intergenic	PAX3(dist=111099),SGPP2(dist=10580)	2	224578406	C	A	3.46176e-06
intergenic	TRNAW-CCA-194(dist=76177),TRNAC-GCA-199(dist=741457)	18	35801176	C	T	3.49473e-06
intergenic	LOC105609364(dist=88823),DYNLRB2(dist=88258)	14	6732461	C	T	3.62023e-06
intergenic	LOC105609364(dist=88824),DYNLRB2(dist=88257)	14	6732462	A	G	3.62023e-06
intergenic	LOC101102227(dist=57130),LOC105613002(dist=2255)	3	205258779	A	G	3.67927e-06
intronic	NRG3	25	36612986	G	A	3.95034e-06
intergenic	NONE(dist=NONE),LOC105605926(dist=59619)	4	249083	C	G	3.97168e-06
intronic	SGPP2	2	224591784	C	T	4.13616e-06
intronic	LOC101122472	20	21012971	C	T	4.13895e-06
intronic	ZNF536	14	40389732	T	C	4.14573e-06
ncRNA_intronic	LOC101123634	6	26433011	A	C	4.35576e-06
intronic	COL5A1	3	1580983	C	T	4.3664e-06
intergenic	NONE(dist=NONE),LOC105605926(dist=59584)	4	249118	A	G	4.39233e-06
intergenic	TRNAW-CCA-194(dist=76185),TRNAC-GCA-199(dist=741449)	18	35801184	C	G	4.40089e-06
intergenic	TRNAC-ACA-191(dist=73967),TRNAG-UCC-90(dist=609146)	18	17113663	G	A	4.4506e-06
intergenic	TMX3(dist=242987),DSEL(dist=722737)	23	8972686	T	C	4.4506e-06
intronic	ABCA1	2	18197516	T	C	4.48328e-06
downstream	LOC105613002(dist=1747)	3	205259287	T	C	4.72319e-06
intergenic	LOC105609364(dist=85915),DYNLRB2(dist=91166)	14	6729553	G	T	4.96834e-06
intergenic	KRT18(dist=15585),LOC105610999(dist=3691)	3	133490302	C	T	5.0254e-06
intergenic	TMX3(dist=909655),DSEL(dist=56069)	23	9639354	A	G	5.06462e-06
intergenic	LOC121817710(dist=378889),TRNAC-ACA-210(dist=195186)	23	6969863	C	A	5.32921e-06
intergenic	LOC121817710(dist=379624),TRNAC-ACA-210(dist=194451)	23	6970598	C	T	5.32921e-06
intergenic	DSEL(dist=643864),CDH19(dist=48438)	23	10357298	T	C	5.44877e-06
ncRNA_exonic	LOC101123634	6	26431074	G	A	5.44944e-06
intergenic	TMX3(dist=284817),DSEL(dist=680907)	23	9014516	A	T	5.44944e-06
intronic	NRG3	25	36600808	C	G	5.47571e-06
intronic	RNLS	22	9700092	G	A	5.60076e-06
intergenic	PLCL1(dist=300011),TRNAR-ACG-2(dist=335615)	2	200740263	G	A	5.62739e-06
intergenic	TMX3(dist=297802),DSEL(dist=667922)	23	9027501	G	A	5.62739e-06
intergenic	LOC114115107(dist=226248),TRNAC-ACA-91(dist=12351)	5	83079475	A	C	5.6784e-06
intronic	GRID2	6	32285885	A	G	5.6784e-06
ncRNA_exonic	LOC114110105	21	6818524	T	C	5.69453e-06
intergenic	PAX3(dist=110676),SGPP2(dist=11003)	2	224577983	A	G	5.84174e-06
intergenic	TRNAC-GCA-108(dist=393691),PRELID2(dist=100123)	5	54582163	C	T	5.94937e-06
intergenic	LOC121817611(dist=12003),LOC114110356(dist=292098)	22	44257092	G	C	5.94937e-06
intergenic	LOC105609364(dist=88794),DYNLRB2(dist=88287)	14	6732432	A	G	5.9865e-06
intergenic	NONE(dist=3229),NONE(dist=28728)	7	22659446	T	C	6.07513e-06
intergenic	TMX3(dist=298371),DSEL(dist=667353)	23	9028070	A	G	6.13563e-06
intergenic	TMX3(dist=299057),DSEL(dist=666667)	23	9028756	G	T	6.25826e-06
intronic	LYST	25	7921662	G	A	6.27179e-06
downstream	LOC101123379(dist=805)	6	26415001	C	T	6.30698e-06
intergenic	LOC114113399(dist=328260),TRNAG-CCC-31(dist=25746)	2	54170105	T	C	6.35776e-06
intergenic	IQCJ(dist=222335),TRNAS-GGA-37(dist=220499)	1	229174183	C	A	6.38491e-06
intronic	SERPINE2	2	226139671	T	C	6.38674e-06
intergenic	LOC101123634(dist=19414),TSPAN5(dist=44733)	6	26458737	C	T	6.50963e-06
intergenic	LOC121817710(dist=484619),TRNAC-ACA-210(dist=89456)	23	7075593	T	G	6.50963e-06
intergenic	TRNAS-GGA-221(dist=433120),LOC114110491(dist=129065)	23	28714246	A	G	6.60668e-06
intergenic	TRNAW-CCA-175(dist=73030),TRNAG-ACC-5(dist=641829)	15	71159577	T	C	6.91616e-06
intergenic	LOC114113399(dist=338516),TRNAG-CCC-31(dist=15490)	2	54180361	G	C	6.9352e-06
intronic	LOC105613002	3	205266605	T	C	6.9352e-06
exonic	LOC101112943	1	98082041	C	T	6.95525e-06
intergenic	PAX3(dist=108573),SGPP2(dist=13106)	2	224575880	A	G	6.97486e-06
downstream	RNLS(dist=1655)	22	9696651	C	A	7.19226e-06
intergenic	KIF20B(dist=16126),LOC114110357(dist=477539)	22	11279853	G	A	7.23307e-06
intergenic	KIF20B(dist=16173),LOC114110357(dist=477492)	22	11279900	G	A	7.23307e-06
intergenic	KIF20B(dist=16182),LOC114110357(dist=477483)	22	11279909	C	T	7.23307e-06
intergenic	KIF20B(dist=16197),LOC114110357(dist=477468)	22	11279924	C	A	7.23307e-06
intronic	EVPL	11	54972600	C	A	7.32615e-06
intergenic	EFHD1(dist=44355),ZSCAN20(dist=11632)	1	8360470	C	T	7.46372e-06
intronic	DNAH14	12	27662920	T	G	7.46372e-06
intergenic	LOC101102227(dist=57243),LOC105613002(dist=2142)	3	205258892	C	T	7.74266e-06
intergenic	LOC101102227(dist=57304),LOC105613002(dist=2081)	3	205258953	T	C	7.74266e-06
intronic	SOAT2	3	133344810	A	G	7.75216e-06
ncRNA_exonic	LOC121819107	3	133347981	A	G	7.87477e-06
intergenic	LOC105609364(dist=88567),DYNLRB2(dist=88514)	14	6732205	G	T	8.02434e-06
intergenic	LOC105609364(dist=88576),DYNLRB2(dist=88505)	14	6732214	G	A	8.02434e-06
intronic	KIF26B	12	31202384	C	A	8.04975e-06
intergenic	LOC121819249(dist=654335),TRNAC-ACA-77(dist=57250)	3	223803961	T	C	8.07435e-06
intronic	LOXHD1	23	46598975	G	T	8.14561e-06
intronic	LOXHD1	23	46599000	T	C	8.14561e-06
intronic	LOXHD1	23	46599041	G	A	8.14561e-06
intronic	LOXHD1	23	46599198	G	A	8.14561e-06
intronic	LOXHD1	23	46600687	C	T	8.14561e-06
intronic	LOXHD1	23	46600809	G	A	8.14561e-06
intronic	LOXHD1	23	46600831	G	C	8.14561e-06
intronic	LOXHD1	23	46602063	T	C	8.14561e-06
intronic	LOXHD1	23	46602980	T	C	8.14561e-06
intronic	LOXHD1	23	46603103	A	G	8.14561e-06
intergenic	LOC114117016(dist=29280),NLK(dist=30160)	11	19563012	T	C	8.28824e-06
intronic	LOC105613002	3	205268558	T	G	8.3565e-06
intronic	RNLS	22	9699168	T	C	8.78025e-06
intronic	UNC5C	6	29698020	A	G	8.83554e-06
intergenic	RBM43(dist=26756),TRNAG-CCC-35(dist=271997)	2	158287034	C	T	8.8494e-06
intergenic	RBM43(dist=26770),TRNAG-CCC-35(dist=271983)	2	158287048	T	C	8.8494e-06
intergenic	RBM43(dist=26786),TRNAG-CCC-35(dist=271967)	2	158287064	A	T	8.8494e-06
intergenic	LOC105603456(dist=69030),KBTBD8(dist=94181)	19	34476625	C	T	8.8494e-06
intergenic	LOC105603456(dist=69036),KBTBD8(dist=94175)	19	34476631	A	G	8.8494e-06
intergenic	LOC105603456(dist=69037),KBTBD8(dist=94174)	19	34476632	C	T	8.8494e-06
intergenic	LOC105610344(dist=130894),TRNAS-GGA-156(dist=418578)	10	10133766	A	T	9.08209e-06
intergenic	PSMA4(dist=5493),CHRNA5(dist=12747)	18	28747243	C	A	9.08209e-06
downstream	LOC105604063(dist=1988)	21	30438062	C	T	9.08209e-06
downstream	LOC105604063(dist=1987)	21	30438063	T	G	9.08209e-06
intergenic	CSAD(dist=14125),SOAT2(dist=3844)	3	133339073	G	A	9.14048e-06
intergenic	TRNAW-CCA-194(dist=76108),TRNAC-GCA-199(dist=741526)	18	35801107	C	T	9.37733e-06
intronic	MANBA	6	22442381	T	C	9.38335e-06
upstream	SGPP2(dist=1201)	2	224587785	C	T	9.49645e-06
intronic	NRG3	25	36609566	C	T	9.69862e-06
intronic	NRG3	25	36609568	C	T	9.69862e-06
intergenic	SYNPR(dist=98133),CADPS(dist=235230)	19	38309282	G	A	9.8891e-06
intronic	LOC101122472	20	21013027	T	C	9.99685e-06
intronic	LOC101122472	20	21017384	T	C	9.99685e-06

## Sheet: Table S8
Table S8 Site Primer Information Table(continued)
g.88680390C>A	1st-PCRP：ACGTTGGATGCATAAGCAAATCTCTGGAGG	CTCCTGGATACTTTATTGCCTAT	55.1
	2nd-PCRP：ACGTTGGATGTTTCTGAGGCACCTACATGG
g.224575852G>A	1st-PCRP：ACGTTGGATGAGCACAGTTAGTGACTGTCC	GGGGAAACTTTTTTGGAATATGT	51.5
	2nd-PCRP：ACGTTGGATGTACCCTTAGAGAAGTGCTAC
g.18197516T>C	1st-PCRP：ACGTTGGATGCTGACAGCTGACTTGTCTTG	GAGTTTGCTGGGCGGCA	67.6
	2nd-PCRP：ACGTTGGATGAAGCTGAGATGGAGCAGATG
g.205268702 A>G	1st-PCRP：ACGTTGGATGCCCTGTATTAGGAGGCAAAG	gggacGCTAGGGGCTTCTCTGATG	64.3
	2nd-PCRP：ACGTTGGATGGAACCAGTGATGGTGTTATG
g.205266796T>C	1st-PCRP：ACGTTGGATGTCGACTTCACATGTTTCAC	TCTTTTTTACAACTTACCAT	48.1
	2nd-PCRP：ACGTTGGATGTCAAAGTGCCTGTTCATCTC
g.6708960G>A	1st-PCRP：ACGTTGGATGCCTGGCTGGAAACAATTCAG	ACAATTCAGTGTCTT	50.1
	2nd-PCRP：ACGTTGGATGCATACATAGCCTGCAGATGG
g.40389551C>G	1st-PCRP：ACGTTGGATGAACGTACCTATAGCTGAGCG	CCCTCTCTGAGGTCACT	61.6
	2nd-PCRP：ACGTTGGATGCTGCCCTTCTCTTAGTTGG
g.7693935T>C	1st-PCRP：ACGTTGGATGGGATGATGTCATGATTGGAG	AATCCTTAAAATTATGCATGC	48.4
	2nd-PCRP：ACGTTGGATGAGTCAGACATGACTGAAGTG
g.36609350G>C	1st-PCRP：ACGTTGGATGCAGATGGAAGTGTTGAGTT	CCTGAGTTCCAAAGCCTC	57.8
	2nd-PCRP：ACGTTGGATGTGTGGACAGAGCAGACTATG
g.31340267C>T	1st-PCRP：ACGTTGGATGTGAGAAATGGGTCCATTAGG	GGGGTGTAATTGTCTTTGC	49.3
	2nd-PCRP：ACGTTGGATGCCAGGAAAATGCTGGCCTAT
